# Supplementary material for: SVAD: A genetic database curates non-ischemic sudden cardiac death-associated variants
Source: PLoS One. 2020 Aug 19;15(8):e0237731. doi: 10.1371/journal.pone.0237731 (PMC7437891; doi:10.1371/journal.pone.0237731)
Supplement: S1 File — (TXT) [file pone.0237731.s001.txt]

PMID	Gene	HGVS_nucleotide	HGVS_aa
28815794	MYH7	c.2734A>C	p.Lys912Gln
28815794	MYH7	c.2845G>A	p.Glu949Lys
28815794	SCN5A	c.3784G>A	p.Gly1262Ser
28815794	MYH7	c.2736G>T	p.Lys912Asn
28815794	MYH7	c.2870T>G	p.Leu957Arg
28815794	MYH7	c.2876T>G	p.Leu959Arg
28815794	MYH7	c.2885C>A	p.Ala962Asp
28815794	MYBPC3	c.1037G>C	p.Arg346Pro
28797094	MYBPC3	c.2827C>T	p.Arg943Ter
28797094	MYBPC3	c.1484G>A	p.Arg495Gln
28794993	SCN5A	c.5350G>A	p.Glu1784Lys
28781849	SCN5A	c.5350G>A	p.Glu1784Lys
28781330	SCN5A	c.2466G>A	p.Trp822Ter
28781330	SCN5A	c.2092G>T	p.Glu698Ter
28781330	SCN5A	c.5356_5357delCT	p.Leu1786GlufsTer2
28781330	SCN5A	c.4083delG	p.Arg1361SerfsTer12
28781330	SCN5A	c.2632C>T	p.Arg878Cys
28781330	SCN5A	c.1715C>A	p.Ala572Asp
28781330	SCN5A	c.4895G>A	p.Arg1632His
28781330	SCN5A	c.4346A>G	p.Tyr1449Cys
28781330	SCN5A	c.3673G>A	p.Glu1225Lys
28781330	SCN5A	c.4981G>A	p.Gly1661Arg
28781330	SCN5A	c.1003T>C	p.Cys335Arg
28781330	SCN5A	c.4283C>T	p.Ala1428Val
28781330	SCN5A	c.5189C>A	p.Pro1730His
28771489	MYBPC3	c.323delC	p.Pro108LeufsTer51
28771489	MYBPC3	c.313dupG	p.Ala105GlyfsTer8
28771489	MYBPC3	c.572G>T	p.Trp191Leu
28771489	MYBPC3	c.1421_1424delAGTG	p.Glu474ValfsTer13
28771489	MYBPC3	c.1471delG	p.Val491TrpfsTer3
28771489	MYBPC3	c.2190delC	p.Lys731ArgfsTer23
28771489	MYBPC3	c.2329dupG	p.Ala777GlyfsTer56
28771489	MYBPC3	c.2591delT	p.Phe864SerfsTer15
28771489	MYBPC3	c.2512G>T	p.Glu838Ter
28771489	MYBPC3	c.2724_2725delCTinsGCTGTA	p.Tyr908Ter
28771489	MYBPC3	c.3066dupC	p.Asn1023GlnfsTer28
28771489	MYBPC3	c.3020G>A	p.Trp1007Ter
28771489	MYBPC3	c.3328delA	p.Met1110TrpfsTer79
28771489	MYBPC3	c.3620_3623dupGCCC	p.Lys1209ProfsTer34
28771489	MYBPC3	c.3719T>A	p.Ile1240Asn
28771489	MYH7	c.530C>G	p.Thr177Ser
28771489	MYH7	c.920C>G	p.Pro307Arg
28771489	MYH7	c.1207C>G	p.Arg403Gly
28771489	MYH7	c.1580C>T	p.Pro527Leu
28771489	MYH7	c.2596T>C	p.Ser866Pro
28771489	MYBPC3	c.1519G>A	p.Gly507Arg
28771489	MYH7	c.2167C>G	p.Arg723Gly
28771489	MYH7	c.2389G>A	p.Ala797Thr
28771489	MYBPC3	c.2497G>A	p.Ala833Thr
28771489	MYH7	c.2608C>T	p.Arg870Cys
28771489	MYH7	c.715G>A	p.Asp239Asn
28771489	MYBPC3	c.772G>A	p.Glu258Lys
28771489	MYH7	c.958G>A	p.Val320Met
28771489	RYR2	c.10523T>C	p.Ile3508Thr
28771489	RYR2	c.10528C>T	p.Arg3510Cys
28771489	RYR2	c.11497G>A	p.Asp3833Asn
28771489	MYBPC3	c.1156G>T	p.Glu386Ter
28771489	MYH7	c.1168C>G	p.Leu390Val
28771489	MYBPC3	c.1222A>C	p.Ser408Arg
28771489	RYR2	c.12919C>T	p.Arg4307Cys
28771489	MYBPC3	c.1316G>A	p.Gly439Asp
28771489	MYBPC3	c.1433C>G	p.Ser478Trp
28771489	MYBPC3	c.1483C>T	p.Arg495Trp
28771489	MYBPC3	c.1504C>T	p.Arg502Trp
28771489	MYBPC3	c.1505G>A	p.Arg502Gln
28771489	MYBPC3	c.1522C>T	p.Gln508Ter
28771489	MYBPC3	c.1564G>A	p.Ala522Thr
28771489	MYBPC3	c.1565C>T	p.Ala522Val
28771489	MYBPC3	c.1624G>C	p.Glu542Gln
28771489	RYR2	c.1628G>A	p.Gly543Glu
28771489	MYBPC3	c.162delG	p.Lys54AsnfsTer13
28771489	MYBPC3	c.1800delA	p.Lys600AsnfsTer2
28771489	MYH7	c.2155C>T	p.Arg719Trp
28771489	MYH7	c.2156G>A	p.Arg719Gln
28771489	MYH7	c.2167C>T	p.Arg723Cys
28771489	MYH7	c.2221G>C	p.Gly741Arg
28771489	MYBPC3	c.223G>A	p.Asp75Asn
28771489	MYBPC3	c.2308G>A	p.Asp770Asn
28771489	MYBPC3	c.2311G>A	p.Val771Met
28771489	MYH7	c.2312G>C	p.Gly771Ala
28771489	MYBPC3	c.2373dupG	p.Trp792ValfsTer41
28771489	MYH7	c.2428T>C	p.Ser810Pro
28771489	MYBPC3	c.2441_2443delAGA	p.Lys814del
28771489	MYBPC3	c.2458C>T	p.Arg820Trp
28771489	MYBPC3	c.2529_2530dupGA	p.Met844ArgfsTer36
28771489	MYBPC3	c.2579C>A	p.Ala860Asp
28771489	MYBPC3	c.2670dupG	p.Arg891AlafsTer160
28771489	MYH7	c.2890G>C	p.Val964Leu
28771489	MYBPC3	c.3049G>A	p.Glu1017Lys
28771489	MYBPC3	c.3065G>C	p.Arg1022Pro
28771489	MYBPC3	c.3098G>A	p.Arg1033Gln
28771489	RYR2	c.3422A>C	p.Lys1141Thr
28771489	MYBPC3	c.3535G>A	p.Glu1179Lys
28771489	MYH7	c.3610G>C	p.Gly1204Arg
28771489	MYH7	c.3613G>A	p.Glu1205Lys
28771489	MYBPC3	c.3640T>C	p.Trp1214Arg
28771489	MYBPC3	c.3676C>T	p.Arg1226Cys
28771489	MYBPC3	c.3763G>A	p.Ala1255Thr
28771489	MYBPC3	c.3811C>T	p.Arg1271Ter
28771489	MYH7	c.4066G>A	p.Glu1356Lys
28771489	MYBPC3	c.451G>A	p.Asp151Asn
28771489	MYH7	c.4817G>A	p.Arg1606His
28771489	MYH7	c.4954G>T	p.Asp1652Tyr
28771489	MYBPC3	c.50G>A	p.Arg17Gln
28771489	MYH7	c.5135G>A	p.Arg1712Gln
28771489	RYR2	c.5294C>G	p.Ser1765Cys
28771489	MYBPC3	c.532G>A	p.Val178Met
28771489	MYH7	c.5342G>A	p.Arg1781His
28771489	MYH7	c.5779A>T	p.Ile1927Phe
28771489	RYR2	c.6299G>A	p.Arg2100Gln
28771489	MYBPC3	c.631G>A	p.Asp211Asn
28771489	MYBPC3	c.640G>A	p.Asp214Asn
28771489	MYBPC3	c.655G>T	p.Val219Phe
28771489	MYH7	c.745C>G	p.Arg249Gly
28771489	RYR2	c.7619A>G	p.His2540Arg
28771489	MYBPC3	c.814C>T	p.Arg272Cys
28771489	RYR2	c.8791C>T	p.Arg2931Cys
28771489	MYBPC3	c.910A>C	p.Ser304Arg
28771489	RYR2	c.9755A>G	p.His3252Arg
28771489	MYBPC3	c.976C>G	p.Arg326Gly
28771489	MYH7	c.1012G>A	p.Val338Met
28771489	MYH7	c.1324C>T	p.Arg442Cys
28771489	MYBPC3	c.1513_1515delAAG	p.Lys505del
28771489	MYH7	c.2146G>A	p.Gly716Arg
28771489	MYBPC3	c.2198G>A	p.Arg733His
28771489	MYBPC3	c.2827C>T	p.Arg943Ter
28771489	MYH7	c.3056C>A	p.Thr1019Asn
28771489	MYBPC3	c.3234G>A	p.Trp1078Ter
28771489	MYH7	c.3236G>A	p.Arg1079Gln
28771489	MYBPC3	c.3413G>C	p.Arg1138Pro
28771489	MYH7	c.4124A>G	p.Tyr1375Cys
28771489	MYH7	c.427C>T	p.Arg143Trp
28771489	MYH7	c.4377G>T	p.Lys1459Asn
28771489	MYH7	c.5359G>C	p.Glu1787Gln
28771489	MYBPC3	c.667G>A	p.Glu223Lys
28750076	DSP	c.1524dupG	p.Leu510AlafsTer18
28750076	DSP	c.3820G>C	p.Ala1274Pro
28750076	MYBPC3	c.1090G>A	p.Ala364Thr
28750076	MYBPC3	c.2182G>T	p.Glu728Ter
28750076	MYH7	c.2102G>A	p.Gly701Asp
28750076	MYH7	c.4498C>T	p.Arg1500Trp
28750076	MYH7	c.5410G>A	p.Ala1804Thr
28750076	PKP2	c.962_972delTCGGCCAGGCG	p.Val321GlyfsTer11
28750076	PKP2	c.2043delT	p.Ile681MetfsTer3
28750076	RYR2	c.7009G>C	p.Gly2337Arg
28749435	KCNQ1	c.1748G>A	p.Arg583His
28749435	KCNH2	c.323G>A	p.Cys108Tyr
28749435	KCNH2	c.2690A>C	p.Lys897Thr
28749435	KCNE1	c.112A>G	p.Ser38Gly
28725320	KCNQ1	c.782_783delAG	p.Glu261AlafsTer23
28688053	DSP	c.8501G>A	p.Arg2834His
28688053	PKP2	c.2203C>T	p.Arg735Ter
28660543	SCN5A	c.3694C>T	p.Arg1232Trp
28660543	SCN5A	c.4859C>T	p.Thr1620Met
28660543	SCN5A	c.5298G>A	p.Met1766Leu
28660543	SCN5A	c.5227G>A	p.Gly1743Arg
28660543	SCN5A	c.4216G>A	p.Gly1406Arg
28660543	SCN5A	c.1058C>T	p.Thr353Ile
28660543	SCN5A	c.4418T>G	p.Phe1473Ser
28658286	MYBPC3	c.3217C>T	p.Arg1073Trp
28658286	MYBPC3	c.1624G>C	p.Glu542Gln
28658286	MYBPC3	c.1124T>A	p.Val375Glu
28658286	MYBPC3	c.2308G>A	p.Asp770Asn
28658286	MYBPC3	c.1381G>T	p.Glu461Ter
28620067	RYR2	c.13489C>T	p.Arg4497Cys
28614222	MYBPC3	c.3624delC	p.Lys1209SerfsTer28
28614222	CACNB2	c.1598C>T	p.Ser533Leu
28595573	KCNQ1	c.115G>T	p.Glu39Ter
28588847	SCN5A	c.1231G>A	p.Val411Met
28538763	MYBPC3	c.1624G>C	p.Glu542Gln
28538763	MYBPC3	c.1828G>C	p.Asp610His
28498465	MYBPC3	c.2992C>G	p.Gln998Glu
28498465	MYBPC3	c.3624delC	p.Lys1209SerfsTer28
28498465	MYH7	c.161G>A	p.Arg54Gln
28498465	MYH7	c.2572C>T	p.Arg858Cys
28498465	MYH7	c.732C>G	p.Phe244Leu
28498465	SCN5A	c.3575G>A	p.Arg1192Gln
28491650	KCNQ1	c.1046C>A	p.Ser349Thr
28491547	KCNQ1	c.421G>A	p.Val141Met
28469493	SCN5A	c.665G>A	p.Arg222Gln
28469493	SCN5A	c.1673A>G	p.His558Arg
28469493	SCN5A	c.656G>A	p.Arg219His
28469493	KCNQ1	c.1190G>A	p.Arg397Gln
28450932	MYBPC3	c.2541C>G	p.Tyr847Ter
28450932	MYBPC3	c.2526C>G	p.Tyr842Ter
28450932	MYBPC3	c.2527G>T	p.Glu843Ter
28450932	MYBPC3	c.706A>G	p.Ser236Gly
28450932	MYBPC3	c.772G>A	p.Glu258Lys
28450932	MYBPC3	c.2971G>A	p.Val991Met
28450932	MYBPC3	c.3272A>G	p.Asp1091Gly
28450932	MYBPC3	c.2118T>C	p.Gly706=
28450932	MYBPC3	c.2025G>A	p.Gly675=
28449774	KCNH2	c.135C>G	p.Asn45Lys
28449774	KCNH2	c.872T>C	p.Met291Thr
28449774	KCNH2	c.1520C>T	p.Pro507Leu
28449774	KCNH2	c.1190G>A	p.Arg397His
28449774	KCNH2	c.2173C>T	p.Gln725Ter
28449774	KCNH2	c.3106_3107insC	p.Gly1036AlafsTer83
28449774	KCNH2	c.1888G>A	p.Val630Ile
28449774	KCNQ1	c.287C>G	p.Thr96Arg
28449774	KCNQ1	c.1354C>T	p.Arg452Trp
28449774	KCNQ1	c.1663C>T	p.Arg555Cys
28449774	KCNQ1	c.969G>A	p.Trp323Ter
28449774	CACNA1C	c.5615_5616delAG	p.Gln1872ProfsTer23
28449774	RYR2	c.995G>A	p.Arg332Gln
28449774	RYR2	c.1259G>A	p.Arg420Gln
28449774	RYR2	c.1458A>C	p.Gln486His
28449774	RYR2	c.4130C>T	p.Ala1377Val
28449774	RYR2	c.5248G>A	p.Gly1750Arg
28449774	RYR2	c.6503A>G	p.His2168Arg
28449774	RYR2	c.6829T>G	p.Cys2277Gly
28449774	RYR2	c.7202G>A	p.Arg2401His
28449774	RYR2	c.9664G>A	p.Ala3222Thr
28449774	RYR2	c.458C>T	p.Thr153Ile
28449774	RYR2	c.10681C>G	p.Leu3561Val
28449774	RYR2	c.11836G>A	p.Gly3946Ser
28449774	RYR2	c.12004A>G	p.Met4002Val
28449774	RYR2	c.12152C>T	p.Ala4051Val
28449774	RYR2	c.13786C>T	p.Pro4596Ser
28449774	RYR2	c.13823G>A	p.Arg4608Gln
28449774	SCN5A	c.2632C>T	p.Arg878Cys
28449774	SCN5A	c.3248G>A	p.Gly1083Asp
28449774	SCN5A	c.361C>T	p.Arg121Trp
28449774	SCN5A	c.673C>T	p.Arg225Trp
28449774	PKP2	c.1825delA	p.Arg609GlyfsTer3
28449774	MYH7	c.4259G>A	p.Arg1420Gln
28431057	PKP2	c.473G>A	p.Arg158Lys
28431057	PKP2	c.795_811del	p.Leu266GlnfsTer64
28431057	PKP2	c.976G>A	p.Ala326Thr
28431057	PKP2	c.1132C>T	p.Gln378Ter
28431057	PKP2	c.1368_1369insA	p.Gln457ThrfsTer12
28431057	PKP2	c.1725_1728dupGATG	p.Arg577AspfsTer5
28431057	PKP2	c.1951C>T	p.Arg651Ter
28431057	PKP2	c.1969G>T	p.Glu657Ter
28431057	PKP2	c.2095C>T	p.Gln699Ter
28431057	PKP2	c.2119C>T	p.Gln707Ter
28427417	CACNA1C	c.5918G>C	p.Arg1973Pro
28422759	RYR2	c.1259G>A	p.Arg420Gln
28405885	RYR2	c.463G>A	p.Gly155Arg
28369730	MYH7	c.1208G>A	p.Arg403Gln
28369730	MYH7	c.1357C>T	p.Arg453Cys
28369730	MYH7	c.1988G>A	p.Arg663His
28369730	MYBPC3	c.1484G>A	p.Arg495Gln
28369730	MYBPC3	c.1504C>T	p.Arg502Trp
28323875	MYH7	c.2156G>A	p.Arg719Gln
28323875	MYH7	c.1357C>T	p.Arg453Cys
28323875	CACNA1C	c.3953C>T	p.Ser1318Phe
28323875	MYBPC3	c.1828G>A	p.Asp610Asn
28323875	MYBPC3	c.1000G>A	p.Glu334Lys
28323875	MYH7	c.2123G>C	p.Gly708Ala
28323875	MYH7	c.1955G>C	p.Arg652Thr
28323875	MYH7	c.2167C>T	p.Arg723Cys
28323875	RYR2	c.4762G>C	p.Val1588Leu
28323875	SCN5A	c.1880C>T	p.Pro627Leu
28296734	MYH7	c.2155C>T	p.Arg719Trp
28265379	MYBPC3	c.1685C>T	p.Ala562Val
28265379	MYH7	c.2945T>C	p.Met982Thr
28235848	KCNH2	c.301A>G	p.Lys101Glu
28235848	KCNH2	c.287T>C	p.Ile96Thr
28235848	KCNH2	c.87C>A	p.Phe29Leu
28235848	KCNH2	c.1199T>A	p.Ile400Asn
28235848	KCNH2	c.1714G>C	p.Gly572Arg
28217227	SCN5A	c.2335C>T	p.Gln779Ter
28146213	SCN5A	c.1198G>A	p.Gly400Arg
28146213	SCN5A	c.4382C>G	p.Thr1461Ser
28138913	MYBPC3	c.772G>A	p.Glu258Lys
28138913	MYBPC3	c.2591delT	p.Phe864SerfsTer15
28138913	MYBPC3	c.3067_3068insA	p.Asn1023LysfsTer28
28138913	MYBPC3	c.1766G>A	p.Arg589His
28138913	MYBPC3	c.3234G>A	p.Trp1078Ter
28138913	MYBPC3	c.237C>G	p.Tyr79Ter
28138913	MYH7	c.2389G>A	p.Ala797Thr
28138913	MYH7	c.715G>A	p.Asp239Asn
28138913	MYH7	c.2334C>G	p.Asp778Glu
28138913	MYH7	c.2155C>T	p.Arg719Trp
28138913	MYH7	c.2156G>A	p.Arg719Gln
28138913	MYH7	c.2546T>C	p.Met849Thr
28138913	MYH7	c.341T>C	p.Ile114Thr
28138913	MYH7	c.2539_2541delAAG	p.Lys847del
28138913	MYBPC3	c.787G>T	p.Gly263Ter
28138913	MYBPC3	c.3811C>T	p.Arg1271Ter
28138913	MYBPC3	c.1505G>A	p.Arg502Gln
28138913	MYBPC3	c.2308G>A	p.Asp770Asn
28138913	MYBPC3	c.1513_1515delAAG	p.Lys505del
28138913	MYBPC3	c.2529_2530dupGA	p.Met844ArgfsTer36
28138913	MYBPC3	c.3479T>A	p.Ile1160Asn
28138913	MYBPC3	c.2724C>G	p.Tyr908Ter
28138913	MYBPC3	c.1504C>T	p.Arg502Trp
28138913	MYBPC3	c.1483C>T	p.Arg495Trp
28138913	MYH7	c.4144C>T	p.Arg1382Trp
28138913	MYH7	c.3645G>C	p.Gln1215His
28127136	SCN5A	c.680T>C	p.Leu227Pro
28090637	MYBPC3	c.772G>A	p.Glu258Lys
28069705	SCN5A	c.5693G>A	p.Arg1898His
28069705	SCN5A	c.1247A>G	p.Tyr416Cys
28069705	SCN5A	c.2184_2186delACT	p.Leu729del
28069705	SCN5A	c.4867C>T	p.Arg1623Ter
28069705	SCN5A	c.5357G>A	p.Ser1787Asn
28069705	SCN5A	c.6046G>A	p.Val2016Met
28049825	KCNH2	c.3203A>G	p.Gln1068Arg
28049825	KCNH2	c.453dupC	p.Thr152HisfsTer180
28005231	MYBPC3	c.2373dupG	p.Trp792ValfsTer41
28005231	MYBPC3	c.2827C>T	p.Arg943Ter
28005231	MYBPC3	c.2864_2865delCT	p.Pro955ArgfsTer95
28005231	MYH7	c.3133C>T	p.Arg1045Cys
28003625	KCNQ1	c.1025T>C	p.Leu342Pro
28003625	KCNE1	c.253G>A	p.Asp85Asn
28002430	MYH7	c.2795T>A	p.Met932Lys
27921062	KCNQ1	c.502G>A	p.Gly168Arg
27885498	MYH7	c.175G>A	p.Val59Ile
27885498	MYH7	c.1357C>T	p.Arg453Cys
27885498	MYH7	c.611G>A	p.Arg204His
27885498	MYH7	c.746G>A	p.Arg249Gln
27885498	MYH7	c.1012G>A	p.Val338Met
27885498	MYH7	c.1816G>A	p.Val606Met
27885498	MYH7	c.1987C>T	p.Arg663Cys
27885498	MYH7	c.1988G>A	p.Arg663His
27885498	MYH7	c.2011C>T	p.Arg671Cys
27885498	MYH7	c.2155C>T	p.Arg719Trp
27885498	MYH7	c.2156G>A	p.Arg719Gln
27885498	MYH7	c.2207T>C	p.Ile736Thr
27885498	MYH7	c.2221G>T	p.Gly741Trp
27885498	MYH7	c.2302_2310delGGGCTGCTG	p.Gly771_Leu773del
27885498	MYH7	c.2333A>G	p.Asp778Gly
27885498	MYH7	c.2546T>C	p.Met849Thr
27885498	MYH7	c.2596T>C	p.Ser866Pro
27885498	MYH7	c.2609G>A	p.Arg870His
27885498	MYH7	c.2770G>A	p.Glu924Lys
27885498	MYH7	c.2803G>A	p.Glu935Lys
27885498	MYH7	c.4721G>A	p.Arg1574Gln
27885498	MYBPC3	c.20delA	p.Lys7SerfsTer32
27885498	MYBPC3	c.223G>A	p.Asp75Asn
27885498	MYBPC3	c.482C>G	p.Pro161Arg
27885498	MYBPC3	c.557C>T	p.Pro186Leu
27885498	MYBPC3	c.817C>T	p.Arg273Cys
27885498	MYBPC3	c.890C>G	p.Ser297Ter
27885498	MYBPC3	c.1156G>T	p.Glu386Ter
27885498	MYBPC3	c.1451T>A	p.Val484Asp
27885498	MYBPC3	c.2833_2834delCG	p.Arg945GlyfsTer105
27885498	MYBPC3	c.1504C>T	p.Arg502Trp
27885498	MYBPC3	c.1777delT	p.Ser593ProfsTer9
27885498	MYBPC3	c.1790G>A	p.Arg597Gln
27885498	MYBPC3	c.2308G>A	p.Asp770Asn
27885498	MYBPC3	c.2827C>T	p.Arg943Ter
27885498	MYBPC3	c.2950C>T	p.Gln984Ter
27885498	MYBPC3	c.3021G>A	p.Trp1007Ter
27841901	MYH7	c.2282C>A	p.Thr761Asn
27841901	MYH7	c.2167C>T	p.Arg723Cys
27841901	MYBPC3	c.772G>A	p.Glu258Lys
27841901	MYH7	c.1357C>T	p.Arg453Cys
27841901	MYBPC3	c.1246G>A	p.Gly416Ser
27841901	MYH7	c.4258C>T	p.Arg1420Trp
27841901	MYBPC3	c.1000G>A	p.Glu334Lys
27841901	MYBPC3	c.530G>A	p.Arg177His
27841901	MYH7	c.746G>A	p.Arg249Gln
27802374	MYH7	c.1594T>C	p.Ser532Pro
27802374	MYH7	c.2292C>G	p.Phe764Leu
27802374	MYH7	c.602T>C	p.Ile201Thr
27802374	MYH7	c.1235C>A	p.Thr412Asn
27802374	MYH7	c.1649C>T	p.Ala550Val
27802374	MYH7	c.3056C>A	p.Thr1019Asn
27802374	MYH7	c.3577C>A	p.Arg1193Ser
27802374	MYH7	c.4276G>A	p.Glu1426Lys
27802374	MYH7	c.4900C>A	p.Arg1634Ser
27761169	KCNH2	c.232G>A	p.Ala78Thr
27761167	KCNH2	c.455C>T	p.Thr152Ile
27761167	KCNH2	c.490C>T	p.Arg164Cys
27761167	KCNH2	c.2779T>G	p.Trp927Gly
27761167	KCNH2	c.3404G>A	p.Arg1135His
27761164	DSP	c.660C>G	p.Ser220Arg
27761164	RYR2	c.527G>A	p.Arg176Gln
27761164	RYR2	c.1298T>C	p.Leu433Pro
27761164	RYR2	c.7157A>T	p.Asn2386Ile
27761164	RYR2	c.7511C>T	p.Thr2504Met
27737317	MYH7	c.788T>C	p.Ile263Thr
27737317	MYH7	c.2389G>A	p.Ala797Thr
27737317	MYH7	c.2631G>T	p.Met877Ile
27737317	MYH7	c.4402G>A	p.Glu1468Lys
27737317	MYBPC3	c.1484G>A	p.Arg495Gln
27737317	MYBPC3	c.2686G>A	p.Val896Met
27681629	SCN5A	c.5284G>T	p.Val1762Leu
27677334	SCN5A	c.5350G>A	p.Glu1784Lys
27676163	SCN5A	c.5126C>T	p.Thr1709Met
27600940	MYH7	c.676G>A	p.Ala226Thr
27600940	MYH7	c.1208G>A	p.Arg403Gln
27600940	MYH7	c.1549C>A	p.Leu517Met
27600940	MYH7	c.1988G>A	p.Arg663His
27600940	MYH7	c.2102G>A	p.Gly701Asp
27600940	MYH7	c.2804A>T	p.Glu935Val
27600940	MYH7	c.2890G>C	p.Val964Leu
27600940	MYH7	c.3113T>C	p.Leu1038Pro
27600940	MYH7	c.3133C>T	p.Arg1045Cys
27600940	MYH7	c.3236G>A	p.Arg1079Gln
27600940	MYH7	c.4040A>G	p.Tyr1347Cys
27600940	MYH7	c.4348G>A	p.Asp1450Asn
27600940	MYH7	c.4472C>G	p.Ser1491Cys
27600940	MYH7	c.4690G>A	p.Glu1564Lys
27600940	MYH7	c.5287G>A	p.Ala1763Thr
27560382	SCN5A	c.3985G>A	p.Gly1329Ser
27554632	SCN5A	c.1538G>A	p.Arg513His
27554632	SCN5A	c.1575C>T	p.Ser525=
27554632	SCN5A	c.1641A>G	p.Glu547=
27554632	SCN5A	c.1681C>T	p.Leu561=
27554632	SCN5A	c.1709C>A	p.Thr570Asn
27554632	SCN5A	c.3779C>A	p.Ala1260Asp
27554632	SCN5A	c.3783C>T	p.Tyr1261=
27532831	MYBPC3	c.833G>A	p.Gly278Glu
27531917	KCNQ1	c.1022C>T	p.Ala341Val
27531917	KCNQ1	c.1766G>A	p.Gly589Asp
27519903	MYH7	c.4309G>C	p.Ala1437Pro
27519903	MYH7	c.4301G>C	p.Arg1434Pro
27483260	MYBPC3	c.553A>T	p.Lys185Ter
27483260	MYBPC3	c.565G>A	p.Val189Ile
27483260	MYBPC3	c.1112C>G	p.Pro371Arg
27483260	MYBPC3	c.1120C>T	p.Gln374Ter
27483260	MYBPC3	c.1409G>A	p.Arg470Gln
27483260	MYBPC3	c.1483C>T	p.Arg495Trp
27483260	MYBPC3	c.1591G>C	p.Gly531Arg
27483260	MYBPC3	c.1624G>C	p.Glu542Gln
27483260	MYBPC3	c.2308G>A	p.Asp770Asn
27483260	MYBPC3	c.2429G>A	p.Arg810His
27483260	MYBPC3	c.2459G>A	p.Arg820Gln
27483260	MYBPC3	c.3034C>T	p.Gln1012Ter
27483260	MYBPC3	c.3192dupC	p.Lys1065GlnfsTer12
27483260	MYBPC3	c.3636T>G	p.Ile1212Met
27483260	MYBPC3	c.3775C>T	p.Gln1259Ter
27483260	MYH7	c.676G>A	p.Ala226Thr
27483260	MYH7	c.1816G>A	p.Val606Met
27483260	MYH7	c.1988G>A	p.Arg663His
27483260	MYH7	c.2146G>C	p.Gly716Arg
27483260	MYH7	c.2156G>A	p.Arg719Gln
27483260	MYH7	c.2539_2541delAAG	p.Lys847del
27483260	MYH7	c.2804A>T	p.Glu935Val
27483260	MYH7	c.3133C>T	p.Arg1045Cys
27483260	MYH7	c.3367G>C	p.Glu1123Gln
27483260	MYH7	c.3973G>A	p.Ala1325Thr
27482086	RYR2	c.527G>A	p.Arg176Gln
27471188	SCN5A	c.1606G>C	p.Asp536His
27465075	KCNE2	c.80G>A	p.Arg27His
27452199	RYR2	c.12065_12067dupAAC	p.Lys4022_Leu4023insGln
27452199	RYR2	c.6643T>C	p.Phe2215Leu
27452199	RYR2	c.11836G>A	p.Gly3946Ser
27452199	RYR2	c.11812A>G	p.Ser3938Gly
27452199	RYR2	c.12513G>T	p.Gln4171His
27452199	RYR2	c.5170G>A	p.Glu1724Lys
27452199	RYR2	c.7204T>C	p.Cys2402Arg
27452199	RYR2	c.14461G>A	p.Val4821Ile
27452199	RYR2	c.13489C>T	p.Arg4497Cys
27452199	RYR2	c.1258C>T	p.Arg420Trp
27452199	RYR2	c.11997G>A	p.Met3999Ile
27452199	RYR2	c.1244C>G	p.Thr415Arg
27452199	RYR2	c.11200C>T	p.Arg3734Cys
27452199	RYR2	c.6737C>T	p.Ser2246Leu
27452199	RYR2	c.11590A>G	p.Asn3864Asp
27452199	RYR2	c.13175A>G	p.Lys4392Arg
27452199	RYR2	c.535G>A	p.Asp179Asn
27452199	RYR2	c.1259G>A	p.Arg420Gln
27452199	RYR2	c.12331A>C	p.Asn4111His
27452199	RYR2	c.1221A>T	p.Arg407Ser
27452199	RYR2	c.6507G>T	p.Glu2169Asp
27452199	RYR2	c.12559G>A	p.Glu4187Lys
27452199	RYR2	c.6649C>T	p.His2217Tyr
27452199	RYR2	c.12301C>T	p.Leu4101Phe
27452199	RYR2	c.13759A>G	p.Ile4587Val
27452199	RYR2	c.4652A>G	p.Asn1551Ser
27452199	RYR2	c.12475C>A	p.Gln4159Lys
27452199	RYR2	c.14593C>G	p.Leu4865Val
27452199	RYR2	c.14427G>T	p.Met4809Ile
27446933	RYR2	c.13780A>C	p.Lys4594Gln
27401738	RYR2	c.13780A>C	p.Lys4594Gln
27381756	SCN5A	c.5350G>A	p.Glu1784Lys
27381756	SCN5A	c.1673A>G	p.His558Arg
27287068	SCN5A	c.647C>T	p.Ser216Leu
27287068	SCN5A	c.664C>T	p.Arg222Ter
27287068	SCN5A	c.784A>G	p.Ser262Gly
27287068	SCN5A	c.1440A>C	p.Lys480Asn
27287068	SCN5A	c.1703G>A	p.Arg568His
27287068	SCN5A	c.1715C>A	p.Ala572Asp
27287068	SCN5A	c.2447T>A	p.Phe816Tyr
27287068	SCN5A	c.2948G>A	p.Gly983Asp
27287068	SCN5A	c.2977G>A	p.Ala993Thr
27287068	SCN5A	c.6035G>A	p.Arg2012His
27281089	SCN5A	c.4534C>T	p.Arg1512Trp
27259862	MYBPC3	c.3181C>T	p.Gln1061Ter
27255646	KCNE1	c.112A>G	p.Ser38Gly
27225049	RYR2	c.7169C>T	p.Thr2390Ile
27218670	CACNA1C	c.2548_2550delGAG	p.Glu850del
27218670	CACNA1C	c.6272A>G	p.Asn2091Ser
27200363	SCN5A	c.535C>T	p.Arg179Ter
27200363	SCN5A	c.718G>A	p.Val240Met
27200363	SCN5A	c.934G>A	p.Glu312Lys
27200363	SCN5A	c.1003T>A	p.Cys335Ser
27200363	SCN5A	c.1106T>A	p.Met369Lys
27200363	SCN5A	c.1127G>A	p.Arg376His
27200363	SCN5A	c.1189A>G	p.Ile397Val
27200363	SCN5A	c.1333C>G	p.His445Asp
27200363	SCN5A	c.1424G>A	p.Arg475Lys
27200363	SCN5A	c.1844G>A	p.Gly615Glu
27200363	SCN5A	c.2111T>C	p.Met704Thr
27200363	SCN5A	c.2200A>G	p.Met734Val
27200363	SCN5A	c.2204C>T	p.Ala735Val
27200363	SCN5A	c.2254G>A	p.Gly752Arg
27200363	SCN5A	c.2516T>C	p.Leu839Pro
27200363	SCN5A	c.2559delT	p.Phe853LeufsTer16
27200363	SCN5A	c.2678G>A	p.Arg893His
27200363	SCN5A	c.3121G>A	p.Asp1041Asn
27200363	SCN5A	c.3694C>T	p.Arg1232Trp
27200363	SCN5A	c.4079T>G	p.Phe1360Cys
27200363	SCN5A	c.4145G>T	p.Ser1382Ile
27200363	SCN5A	c.4213G>A	p.Val1405Met
27200363	SCN5A	c.4222G>A	p.Gly1408Arg
27200363	SCN5A	c.4247C>A	p.Ala1416Glu
27200363	SCN5A	c.4534C>T	p.Arg1512Trp
27200363	SCN5A	c.4573G>A	p.Val1525Met
27200363	SCN5A	c.4747C>T	p.Arg1583Cys
27200363	SCN5A	c.4894C>T	p.Arg1632Cys
27200363	SCN5A	c.4978_4979delATinsTC	p.Ile1660Ser
27200363	SCN5A	c.4981G>A	p.Gly1661Arg
27200363	SCN5A	c.5068_5070delGAC	p.Asp1690del
27200363	SCN5A	c.5164A>G	p.Asn1722Asp
27200363	SCN5A	c.5314delG	p.Glu1772ArgfsTer14
27200363	SCN5A	c.5339A>G	p.Glu1780Gly
27200363	CACNA1C	c.287C>T	p.Thr96Met
27200363	CACNA1C	c.1126G>A	p.Val376Ile
27200363	CACNA1C	c.5398C>T	p.Pro1800Ser
27200363	CACNA1C	c.5551C>G	p.Pro1851Ala
27200363	CACNA1C	c.5593G>A	p.Glu1865Lys
27200363	PKP2	c.548G>A	p.Ser183Asn
27200363	PKP2	c.1468C>T	p.Arg490Trp
27200363	PKP2	c.1479G>C	p.Arg493Ser
27194543	MYBPC3	c.2870C>G	p.Thr957Ser
27194543	MYH7	c.4423C>T	p.Arg1475Cys
27194543	RYR2	c.649A>G	p.Ile217Val
27194543	MYBPC3	c.712C>T	p.Arg238Cys
27194543	DSP	c.7999C>T	p.Gln2667Ter
27161030	RYR2	c.7422G>C	p.Arg2474Ser
27122407	PKP2	c.475G>A	p.Ala159Thr
27122407	PKP2	c.600G>A	p.Val200=
27122407	PKP2	c.794G>A	p.Gly265Glu
27122407	PKP2	c.819G>A	p.Pro273=
27122407	PKP2	c.927C>T	p.Ala309=
27122407	PKP2	c.1097T>C	p.Leu366Pro
27122407	PKP2	c.1419C>T	p.Gly473=
27122407	PKP2	c.1421C>T	p.Ala474Val
27122407	PKP2	c.1641T>C	p.Asn547=
27122407	PKP2	c.2169A>G	p.Thr723=
27114410	KCNQ1	c.935C>T	p.Thr312Ile
27114410	KCNQ1	c.1750G>A	p.Gly584Ser
27114410	PKP2	c.1901delA	p.Asn634ThrfsTer22
27114410	RYR2	c.719A>G	p.His240Arg
27114410	RYR2	c.12472A>C	p.Thr4158Pro
27114410	RYR2	c.1258C>T	p.Arg420Trp
27114410	RYR2	c.6737C>T	p.Ser2246Leu
27114410	RYR2	c.11636T>C	p.Leu3879Pro
27114410	RYR2	c.11773C>G	p.Gln3925Glu
27114410	RYR2	c.11876C>T	p.Ser3959Leu
27114410	RYR2	c.13933T>A	p.Trp4645Arg
27114410	RYR2	c.14803G>A	p.Gly4936Arg
27108952	SCN5A	c.5068G>A	p.Asp1690Asn
27082542	SCN5A	c.4894C>T	p.Arg1632Cys
27082122	MYH7	c.2654A>C	p.Asn885Thr
27082122	MYH7	c.77C>T	p.Ala26Val
27082122	MYH7	c.2155C>T	p.Arg719Trp
27082122	MYBPC3	c.706A>G	p.Ser236Gly
27082122	MYH7	c.1987C>T	p.Arg663Cys
27076034	KCNE1	c.154G>A	p.Gly52Arg
27057166	MYBPC3	c.3181C>T	p.Gln1061Ter
27054166	RYR2	c.3380A>G	p.Glu1127Gly
27054166	MYBPC3	c.1112C>A	p.Pro371Gln
27054166	SCN5A	c.5605A>T	p.Ile1869Phe
27054166	PKP2	c.76G>A	p.Asp26Asn
27054166	DSP	c.5218G>A	p.Glu1740Lys
27054166	SCN5A	c.5837C>T	p.Ser1946Phe
27054166	RYR2	c.1454G>A	p.Arg485Gln
27054166	MYH7	c.4402G>A	p.Glu1468Lys
27054166	PKP2	c.2299C>A	p.Arg767Ser
27054166	RYR2	c.4273A>G	p.Thr1425Ala
27054166	DSP	c.3956C>T	p.Thr1319Ile
27054166	SCN5A	c.1810C>G	p.Leu604Val
27054166	SCN5A	c.2614G>A	p.Asp872Asn
27054166	MYH7	c.676G>A	p.Ala226Thr
27054166	DSP	c.6188G>A	p.Arg2063Gln
27054166	MYH7	c.3346G>A	p.Glu1116Lys
27054166	MYH7	c.428G>A	p.Arg143Gln
27054166	MYBPC3	c.649A>G	p.Ser217Gly
27054166	MYH7	c.2167C>T	p.Arg723Cys
27054166	SCN5A	c.2074C>A	p.Gln692Lys
27041150	KCNQ1	c.557G>A	p.Gly186Asp
27041150	KCNQ1	c.569G>A	p.Arg190Gln
27041150	KCNQ1	c.502G>A	p.Gly168Arg
27041150	KCNQ1	c.1051T>C	p.Phe351Leu
27041150	KCNQ1	c.443delA	p.Tyr148LeufsTer89
27041150	KCNQ1	c.535G>A	p.Gly179Ser
27041150	KCNQ1	c.758C>G	p.Ser253Cys
27041150	KCNQ1	c.1480dupG	p.Glu494GlyfsTer22
27041150	KCNQ1	c.1597C>T	p.Arg533Trp
27041150	KCNQ1	c.1762A>T	p.Ile588Phe
27041096	KCNQ1	c.1022C>T	p.Ala341Val
27041096	KCNQ1	c.781_782delGAinsTT	p.Glu261Leu
27041096	KCNQ1	c.1781G>A	p.Arg594Gln
27041096	KCNQ1	c.760G>A	p.Val254Met
27041096	KCNQ1	c.1058T>C	p.Leu353Pro
27041096	KCNQ1	c.938_939delTCinsAG	p.Ile313Lys
27041096	KCNQ1	c.1756A>G	p.Asn586Asp
27041096	KCNQ1	c.830C>T	p.Ser277Leu
27041096	KCNQ1	c.1137G>T	p.Trp379Cys
27041096	KCNQ1	c.1703G>A	p.Gly568Glu
27041096	KCNQ1	c.724G>A	p.Asp242Asn
27041096	KCNQ1	c.1700T>G	p.Ile567Thr
27041096	KCNQ1	c.944A>G	p.Tyr315Cys
27041096	KCNQ1	c.940G>A	p.Gly314Ser
27041096	KCNQ1	c.1024C>T	p.Leu342Phe
27041096	KCNH2	c.255A>C	p.Ala85=
27041096	KCNH2	c.58C>G	p.Arg20Gly
27041096	KCNH2	c.87C>A	p.Phe29Leu
27041096	KCNH2	c.196T>A	p.Cys66Ser
27041096	KCNH2	c.157G>A	p.Gly53Ser
27041096	KCNH2	c.196T>G	p.Cys66Gly
27041096	KCNH2	c.1898A>G	p.Asn633Ser
27041096	KCNH2	c.1687T>A	p.Trp563Arg
27041096	KCNH2	c.1901C>T	p.Thr634Ile
27041096	KCNH2	c.1681G>C	p.Ala561Thr
27041096	KCNH2	c.1685A>G	p.His562Arg
27041096	KCNH2	c.2467C>T	p.Arg823Trp
27041096	KCNH2	c.1883G>T	p.Gly628Val
27041096	KCNH2	c.1882G>C	p.Gly628Ser
27041096	KCNH2	c.1682C>T	p.Ala561Val
27041096	KCNH2	c.1715G>T	p.Gly572Asp
27041096	KCNH2	c.1883G>A	p.Gly628Asp
27041096	KCNH2	c.1886A>G	p.Asn629Ser
27041096	KCNH2	c.1600C>T	p.Arg534Cys
27041096	SCN5A	c.5284G>A	p.Val1763Met
27041096	SCN5A	c.5350G>A	p.Glu1784Lys
27041096	SCN5A	c.4868G>A	p.Arg1623Gln
27000522	KCNH2	c.2075C>A	p.Pro692His
27000522	KCNH2	c.2707G>A	p.Gly903Arg
27000522	RYR2	c.7024G>A	p.Gly2342Arg
27000522	KCNH2	c.1661T>C	p.Met554Thr
27000522	KCNQ1	c.797T>C	p.Leu266Pro
27000522	SCN5A	c.5281dupC	p.Leu1761ProfsTer28
27000522	KCNH2	c.2775dupG	p.Pro926AlafsTer14
27000522	PKP2	c.2560C>T	p.His854Tyr
27000522	DSP	c.1696G>A	p.Ala566Thr
27000522	MYH7	c.3726G>A	p.Lys1242=
27000522	MYH7	c.2945T>C	p.Met982Thr
27000522	MYH7	c.3134G>T	p.Arg1045Leu
27000522	MYBPC3	c.3277G>T	p.Gly1093Cys
27000522	MYBPC3	c.2003G>A	p.Arg668His
27000522	MYBPC3	c.1504C>T	p.Arg502Trp
26969327	MYH7	c.1207C>T	p.Arg403Trp
26969327	MYH7	c.2389G>A	p.Ala797Thr
26937396	MYBPC3	c.1071C>T	p.Arg375=
26936621	MYBPC3	c.1624G>C	p.Glu542Gln
26936621	MYBPC3	c.1468G>A	p.Gly490Arg
26936621	MYBPC3	c.2827C>T	p.Arg943Ter
26936621	MYH7	c.1988G>A	p.Arg663His
26936621	MYH7	c.2678_2679delCGinsAC	p.Ala893Asp
26914223	MYBPC3	c.41A>G	p.Lys14Arg
26914223	MYBPC3	c.177_187del	p.Glu60AlafsTer49
26914223	MYBPC3	c.436dupA	p.Thr146AsnfsTer7
26914223	MYBPC3	c.481C>A	p.Pro161Thr
26914223	MYBPC3	c.484C>T	p.Gln162Ter
26914223	MYBPC3	c.655G>T	p.Val219Phe
26914223	MYBPC3	c.655G>C	p.Val219Leu
26914223	MYBPC3	c.682G>A	p.Asp228Asn
26914223	MYBPC3	c.772G>A	p.Glu258Lys
26914223	MYBPC3	c.1168delC	p.His390MetfsTer16
26914223	MYBPC3	c.1471delG	p.Val491TrpfsTer3
26914223	MYBPC3	c.1813G>A	p.Asp605Asn
26914223	MYBPC3	c.2096delC	p.Pro699GlnfsTer55
26914223	MYBPC3	c.2132G>A	p.Trp711Ter
26914223	MYBPC3	c.2373dupG	p.Trp792ValfsTer41
26914223	MYBPC3	c.2374T>C	p.Trp792Arg
26914223	MYBPC3	c.2450G>A	p.Arg817Gln
26914223	MYBPC3	c.2497G>A	p.Ala833Thr
26914223	MYBPC3	c.2556delC	p.Ile852MetfsTer27
26914223	MYBPC3	c.2558delG	p.Gly853AlafsTer26
26914223	MYBPC3	c.2614G>A	p.Glu872Lys
26914223	MYBPC3	c.2686G>A	p.Val896Met
26914223	MYBPC3	c.2728C>A	p.Pro910Thr
26914223	MYBPC3	c.2864_2865delCT	p.Pro955ArgfsTer95
26914223	MYBPC3	c.2905C>T	p.Gln969Ter
26914223	MYBPC3	c.3083C>T	p.Thr1028Ile
26914223	MYBPC3	c.3107G>A	p.Arg1036His
26914223	MYBPC3	c.3124_3125insAA	p.Thr1042LysfsTer5
26914223	MYBPC3	c.3258G>A	p.Trp1086Ter
26914223	MYBPC3	c.3407_3409delACT	p.Tyr1136del
26914223	MYBPC3	c.3512delA	p.Asn1171ThrfsTer18
26914223	MYBPC3	c.3535G>A	p.Glu1179Lys
26914223	MYBPC3	c.3624delC	p.Lys1209SerfsTer28
26914223	MYH7	c.427C>T	p.Arg143Trp
26914223	MYH7	c.428G>A	p.Arg143Gln
26914223	MYH7	c.715G>A	p.Asp239Asn
26914223	MYH7	c.746G>A	p.Arg249Gln
26914223	MYH7	c.1370T>C	p.Ile457Thr
26914223	MYH7	c.1588A>G	p.Ile530Val
26914223	MYH7	c.1750G>A	p.Gly584Ser
26914223	MYH7	c.1988G>A	p.Arg663His
26914223	MYH7	c.2206A>G	p.Ile736Val
26914223	MYH7	c.2221G>T	p.Gly741Trp
26914223	MYH7	c.2346C>A	p.Ser782Arg
26914223	MYH7	c.2546T>C	p.Met849Thr
26914223	MYH7	c.2681A>G	p.Glu894Gly
26914223	MYH7	c.2717A>G	p.Asp906Gly
26914223	MYH7	c.2722C>G	p.Leu908Val
26914223	MYH7	c.2846A>T	p.Glu949Val
26914223	MYH7	c.2945T>C	p.Met982Thr
26914223	MYH7	c.3066G>T	p.Lys1022Asn
26914223	MYH7	c.3134G>A	p.Arg1045His
26914223	MYH7	c.3492C>A	p.Asn1164Lys
26914223	MYH7	c.3613G>A	p.Glu1205Lys
26914223	MYH7	c.4259G>A	p.Arg1420Gln
26914223	MYH7	c.4283T>C	p.Leu1428Ser
26914223	MYH7	c.5302G>A	p.Glu1768Lys
26914223	MYH7	c.5344A>G	p.Met1782Val
26872470	SCN5A	c.3305C>A	p.Ser1103Tyr
26847485	KCNH2	c.1682C>T	p.Ala561Val
26846766	DSP	c.5498A>T	p.Glu1833Val
26846766	KCNH2	c.3002G>A	p.Trp1001Ter
26846766	MYH7	c.4472C>G	p.Ser1491Cys
26846766	DSP	c.8605A>G	p.Ile2869Val
26846766	KCNQ1	c.1343C>G	p.Pro448Arg
26846766	KCNH2	c.2690A>C	p.Lys897Thr
26846766	SCN5A	c.5320A>C	p.Asn1774His
26846766	SCN5A	c.1673A>G	p.His558Arg
26835118	DSP	c.1339C>T	p.Gln447Ter
26831020	KCNH2	c.1913_1915delAGA	p.Lys638del
26820605	SCN5A	c.1055A>G	p.Tyr352Cys
26803770	SCN5A	c.4931G>A	p.Arg1644His
26801742	SCN5A	c.3926G>A	p.Arg1309His
26792326	MYH7	c.602T>C	p.Ile201Thr
26792326	MYH7	c.667G>A	p.Ala223Thr
26792326	MYH7	c.709C>T	p.Arg237Trp
26792326	MYH7	c.1594T>C	p.Ser532Pro
26792326	MYH7	c.2292C>G	p.Phe764Leu
26792326	MYH7	c.1592T>G	p.Met531Arg
26792326	MYH7	c.1208G>A	p.Arg403Gln
26792326	MYH7	c.1357C>T	p.Arg453Cys
26792326	MYH7	c.2155C>T	p.Arg719Trp
26792326	MYH7	c.2167C>G	p.Arg723Gly
26792326	MYH7	c.1988G>A	p.Arg663His
26746457	SCN5A	c.142G>A	p.Glu48Lys
26746457	SCN5A	c.844C>T	p.Arg282Cys
26746457	SCN5A	c.1595T>G	p.Phe532Cys
26746457	SCN5A	c.1652C>T	p.Ala551Val
26746457	SCN5A	c.1654G>T	p.Gly552Trp
26746457	SCN5A	c.1844G>A	p.Gly615Glu
26746457	SCN5A	c.2066G>A	p.Arg689His
26746457	SCN5A	c.2150C>T	p.Pro717Leu
26746457	SCN5A	c.2542A>T	p.Ile848Phe
26746457	SCN5A	c.2944T>C	p.Cys982Arg
26746457	SCN5A	c.3068G>C	p.Arg1023His
26746457	SCN5A	c.3157G>A	p.Glu1053Lys
26746457	SCN5A	c.3539C>T	p.Ala1180Val
26746457	SCN5A	c.3578G>A	p.Arg1193Gln
26746457	SCN5A	c.3580T>A	p.Leu1194Met
26746457	SCN5A	c.3583C>A	p.Arg1195Ser
26746457	SCN5A	c.3727G>A	p.Asp1243Asn
26746457	SCN5A	c.3808G>T	p.Ala1270Ser
26746457	SCN5A	c.3823G>A	p.Asp1275Asn
26746457	SCN5A	c.3911C>T	p.Thr1304Met
26746457	SCN5A	c.4057G>A	p.Val1353Met
26746457	SCN5A	c.4534C>T	p.Arg1512Trp
26746457	SCN5A	c.4594G>T	p.Val1532Ile
26746457	SCN5A	c.4786T>A	p.Phe1596Ile
26746457	SCN5A	c.5038G>C	p.Ala1680Thr
26746457	SCN5A	c.5111T>A	p.Leu1704His
26746457	SCN5A	c.5216G>A	p.Arg1739Gln
26746457	SCN5A	c.5507T>C	p.Ile1836Thr
26746457	SCN5A	c.5692C>T	p.Arg1898Cys
26746457	SCN5A	c.5711C>T	p.Ser1904Leu
26746457	SCN5A	c.5803G>A	p.Gly1935Ser
26746457	SCN5A	c.6034C>T	p.Arg2012Cys
26746457	KCNH2	c.355G>C	p.Asp119His
26746457	KCNH2	c.1459G>A	p.Gly487Ser
26746457	KCNH2	c.1771G>A	p.Asp591Asn
26746457	KCNH2	c.2131A>G	p.Ile711Val
26746457	KCNH2	c.2231G>A	p.Arg744Gln
26746457	KCNH2	c.2234G>C	p.Gly745Ala
26746457	KCNH2	c.2647C>T	p.Arg883Trp
26746457	KCNH2	c.2738C>T	p.Ala913Val
26746457	KCNH2	c.2770G>T	p.Gly924Trp
26746457	KCNH2	c.2948C>T	p.Thr983Ile
26734131	KCNQ1	c.437A>G	p.Glu146Gly
26715165	KCNE1	c.253G>A	p.Asp85Asn
26704558	KCNH2	c.2230C>T	p.Arg744Ter
26704558	KCNH2	c.2771G>T	p.Gly924Ala
26704558	KCNQ1	c.1986C>G	p.Tyr662Ter
26704558	SCN5A	c.1189A>G	p.Ile397Val
26704558	KCNH2	c.2246G>C	p.Gly749Ala
26704558	RYR2	c.4465T>C	p.Cys1489Arg
26704558	SCN5A	c.668T>G	p.Val223Gly
26701096	PKP2	c.1664delT	p.Phe555SerfsTer8
26666913	RYR2	c.13489C>T	p.Arg4497Cys
26585738	DSP	c.373A>T	p.Ile125Phe
26585738	DSP	c.1562A>C	p.Asp521Ala
26585738	DSP	c.269A>G	p.Gln90Arg
26585738	DSP	c.7916G>A	p.Arg2639Gln
26585738	DSP	c.943C>T	p.Arg315Cys
26585738	DSP	c.4071G>C	p.Glu1357Asp
26585738	DSP	c.7735G>C	p.Asp2579His
26577721	KCNH2	c.1232_1234delACTinsTTTGAA	p.Asp411_Trp412delinsValTerArg
26573135	MYH7	c.5380C>A	p.Gln1794Lys
26573135	MYH7	c.3981C>A	p.Asn1327Lys
26573135	RYR2	c.2786G>A	p.Arg929His
26573135	RYR2	c.11426A>G	p.Glu3809Gly
26498160	CACNA1C	c.109G>A	p.Gly37Arg
26498160	CACNA1C	c.2449C>T	p.Pro817Ser
26498160	KCNH2	c.1039C>T	p.Pro347Ser
26498160	DSP	c.6881C>G	p.Ala2294Gly
26498160	SCN5A	c.4868G>A	p.Arg1623Gln
26498160	SCN5A	c.1231G>A	p.Val411Met
26498160	RYR2	c.4652A>G	p.Asn1551Ser
26467377	SCN5A	c.4519_4527delCAGAAGCCC	p.Gln1507_Pro1509del
26467377	SCN5A	c.664C>T	p.Arg222Ter
26383259	SCN5A	c.4786G>A	p.Val1597Met
26383259	DSP	c.3917A>G	p.Asn1306Ser
26383259	DSP	c.2774G>A	p.Arg925Gln
26383259	MYBPC3	c.649A>G	p.Ser217Gly
26383259	MYBPC3	c.150C>A	p.Ser50Arg
26337809	MYH7	c.1969A>C	p.Lys657Gln
26318259	KCNQ1	c.760G>A	p.Val254Met
26318259	KCNQ1	c.551A>C	p.Tyr184Ser
26318259	KCNQ1	c.727C>T	p.Arg243Cys
26318259	KCNQ1	c.502G>A	p.Gly168Arg
26318259	KCNQ1	c.805G>A	p.Gly269Ser
26318259	KCNQ1	c.797T>C	p.Leu266Pro
26318259	KCNQ1	c.1588C>T	p.Gln530Ter
26318259	KCNQ1	c.1552C>T	p.Arg518Ter
26318259	KCNQ1	c.513C>A	p.Tyr171Ter
26284956	SCN5A	c.3157G>A	p.Glu1053Lys
26279430	SCN5A	c.2435T>A	p.Leu812Gln
26271031	KCNH2	c.2255G>C	p.Arg752Pro
26267065	MYBPC3	c.3181C>T	p.Gln1061Ter
26264440	PKP2	c.419C>T	p.Ser140Phe
26264440	MYBPC3	c.2774_2775delAG	p.Glu925AlafsTer125
26260507	PKP2	c.2392A>G	p.Thr798Ala
26256814	RYR2	c.12272C>T	p.Ala4091Val
26253506	CACNA1C	c.1552C>T	p.Arg518Cys
26230511	PKP2	c.1577C>T	p.Thr526Met
26230511	RYR2	c.3803T>C	p.Ile1268Thr
26230511	DSP	c.1150G>C	p.Glu384Gln
26230511	DSP	c.5218G>A	p.Glu1740Lys
26230511	PKP2	c.2504A>G	p.Lys835Arg
26230511	CACNA1C	c.5875G>C	p.Gly1959Arg
26230511	DSP	c.8455A>C	p.Met2819Leu
26230511	RYR2	c.5056C>T	p.Leu1686Phe
26230511	PKP2	c.302G>A	p.Arg101His
26228265	KCNQ1	c.658C>A	p.Gln220Lys
26228265	KCNQ1	c.719A>G	p.His240Arg
26228265	KCNQ1	c.1109C>T	p.Ala370Val
26228265	KCNH2	c.2003C>T	p.Ser668Leu
26228265	RYR2	c.12502T>A	p.Ser4168Thr
26228265	RYR2	c.1202A>G	p.Asp401Gly
26220970	CACNA1C	c.313C>G	p.Leu105Val
26220970	CACNA1C	c.1522C>T	p.Arg508Trp
26220970	CACNA1C	c.4000G>A	p.Asp1334Asn
26220970	CACNB2	c.931G>A	p.Glu311Lys
26220970	CACNB2	c.1003C>G	p.His335Asp
26220970	DSP	c.1103T>C	p.Ile368Thr
26220970	DSP	c.1154C>T	p.Ala385Val
26220970	DSP	c.6881C>G	p.Ala2294Gly
26220970	KCNE1	c.29C>T	p.Thr10Met
26220970	KCNE2	c.190A>G	p.Ile64Val
26220970	KCNE2	c.229C>T	p.Arg77Trp
26220970	KCNH2	c.2327C>T	p.Ala776Val
26220970	MYH7	c.5203T>A	p.Ser1735Thr
26220970	MYH7	c.4558G>A	p.Gly1520Arg
26220970	MYH7	c.3813C>G	p.Asn1271Lys
26220970	MYH7	c.2890G>C	p.Val964Leu
26220970	MYH7	c.1325G>A	p.Arg442His
26220970	PKP2	c.1951C>T	p.Arg651Cys
26220970	PKP2	c.1372A>G	p.Ile458Val
26220970	RYR2	c.1271C>A	p.Ala424Glu
26220970	RYR2	c.2989C>T	p.Arg997Trp
26220970	SCN5A	c.1045G>A	p.Asp349Asn
26213684	SCN5A	c.4786T>A	p.Phe1596Ile
26213684	KCNH2	c.1960A>G	p.Ser654Gly
26213684	KCNH2	c.2738C>T	p.Ala913Val
26199943	MYH7	c.3134G>A	p.Arg1045His
26199943	SCN5A	c.1673A>G	p.His558Arg
26173150	KCNH2	c.1837A>G	p.Thr613Ala
26173111	SCN5A	c.361C>T	p.Arg121Trp
26173111	SCN5A	c.664C>T	p.Arg222Ter
26173111	SCN5A	c.1007C>T	p.Pro336Leu
26173111	SCN5A	c.1066G>A	p.Asp356Asn
26173111	SCN5A	c.1100G>A	p.Arg367His
26173111	SCN5A	c.1156G>A	p.Gly386Arg
26173111	SCN5A	c.1705dupC	p.Arg569ProfsTer152
26173111	SCN5A	c.1717C>T	p.Gln573Ter
26173111	SCN5A	c.1872dupA	p.Glu625ArgfsTer96
26173111	SCN5A	c.2669T>C	p.Ile890Thr
26173111	SCN5A	c.2729C>T	p.Ser910Leu
26173111	SCN5A	c.3694C>T	p.Arg1232Trp
26173111	SCN5A	c.3727G>A	p.Asp1243Asn
26173111	SCN5A	c.4864delC	p.Arg1622GlufsTer8
26173111	SCN5A	c.4978A>G	p.Ile1660Val
26173111	SCN5A	c.5068G>A	p.Asp1690Asn
26173111	SCN5A	c.5174C>T	p.Pro1725Leu
26173111	SCN5A	c.5692C>T	p.Arg1898Cys
26168993	KCNQ1	c.835T>A	p.Phe279Ile
26163040	MYBPC3	c.1387C>T	p.Gln463Ter
26163040	MYBPC3	c.1000G>A	p.Glu334Lys
26153920	RYR2	c.1259G>A	p.Arg420Gln
26138720	PKP2	c.148_151delACAG	p.Thr50SerfsTer61
26138720	PKP2	c.175C>T	p.Gln59Ter
26138720	PKP2	c.184C>A	p.Gln62Lys
26138720	PKP2	c.184_185delCA	p.Gln62AspfsTer23
26138720	PKP2	c.227A>G	p.Asn76Ser
26138720	PKP2	c.336G>C	p.Lys112Asn
26138720	PKP2	c.663C>A	p.Tyr221Ter
26138720	PKP2	c.1643delG	p.Gly548ValfsTer15
26138720	PKP2	c.2013delC	p.Lys672ArgfsTer12
26138720	PKP2	c.2119C>T	p.Gln707Ter
26138720	PKP2	c.2447_2448delCC	p.Thr816ArgfsTer10
26138720	DSP	c.88G>A	p.Val30Met
26138720	DSP	c.817C>T	p.Gln273Ter
26138720	DSP	c.897C>G	p.Ser299Arg
26138720	DSP	c.1372A>T	p.Asn458Tyr
26138720	DSP	c.1408A>G	p.Lys470Glu
26138720	DSP	c.3337C>T	p.Arg1113Ter
26138720	DSP	c.3764G>A	p.Arg1255Lys
26138720	DSP	c.3774C>A	p.Asp1258Glu
26138720	DSP	c.4803G>A	p.Met1601Ile
26138720	DSP	c.4961T>C	p.Leu1654Pro
26138720	DSP	c.4973C>T	p.Ser1658Phe
26138720	DSP	c.3203_3204delAG	p.Glu1068ValfsTer19
26138720	DSP	c.7622G>A	p.Arg2541Lys
26138720	DSP	c.7039A>G	p.Ile2347Val
26136871	SCN5A	c.4282G>T	p.Ala1428Ser
26132555	RYR2	c.497C>G	p.Ser166Cys
26132555	RYR2	c.1259G>A	p.Arg420Gln
26132555	RYR2	c.1298T>C	p.Leu433Pro
26132555	RYR2	c.5278C>T	p.Arg1760Trp
26132555	RYR2	c.8470C>T	p.Arg2824Trp
26132555	RYR2	c.11017C>T	p.Arg3673Trp
26132555	RYR2	c.12438G>C	p.Glu4146Asp
26132555	RYR2	c.13780A>C	p.Lys4594Gln
26132555	RYR2	c.12272C>T	p.Ala4091Val
26132555	KCNQ1	c.760G>A	p.Val254Met
26132555	KCNQ1	c.965C>T	p.Thr322Met
26132555	KCNH2	c.1849T>C	p.Phe617Leu
26132555	KCNH2	c.1831T>G	p.Tyr611Asp
26132555	SCN5A	c.4900G>A	p.Val1634Ile
26132555	KCNE1	c.253G>A	p.Asp85Asn
26118593	KCNQ1	c.926C>T	p.Thr309Ile
26118593	KCNQ1	c.1927G>A	p.Gly643Ser
26118593	KCNQ1	c.1638G>A	p.Ser546=
26118593	KCNH2	c.2229_2230delCC	p.Phe743LeufsTer60
26118593	KCNH2	c.1467C>T	p.Ile489=
26118593	KCNH2	c.1539C>T	p.Phe513=
26118593	KCNH2	c.1692A>G	p.Leu564=
26118593	SCN5A	c.87A>G	p.Ala29=
26118593	SCN5A	c.3183A>G	p.Glu1061=
26118593	SCN5A	c.5454C>T	p.Ala1818Ala
26118460	KCNQ1	c.1031C>T	p.Ala344Val
26118460	KCNQ1	c.691C>T	p.Arg231Cys
26118460	KCNQ1	c.1772G>A	p.Arg591His
26118460	KCNQ1	c.760G>A	p.Val254Met
26118460	KCNQ1	c.520C>T	p.Arg174Cys
26118460	KCNQ1	c.569G>A	p.Arg190Gln
26118460	KCNQ1	c.1663C>T	p.Arg555Cys
26118460	KCNQ1	c.973G>A	p.Gly325Arg
26118460	KCNQ1	c.1022C>T	p.Ala341Val
26118460	KCNQ1	c.940G>A	p.Gly314Ser
26118460	KCNQ1	c.521G>A	p.Arg174His
26118460	KCNQ1	c.1096C>T	p.Arg366Trp
26118460	KCNQ1	c.944A>C	p.Tyr315Ser
26118460	KCNQ1	c.898G>A	p.Ala300Thr
26118460	KCNQ1	c.947G>A	p.Gly316Glu
26118460	KCNQ1	c.805G>A	p.Gly269Ser
26118460	KCNQ1	c.1700T>G	p.Ile567Thr
26118460	KCNQ1	c.958C>G	p.Pro320Ala
26118460	KCNQ1	c.1709C>T	p.Pro570Leu
26118460	KCNQ1	c.728G>A	p.Arg243His
26118460	KCNQ1	c.1760C>G	p.Thr587Arg
26118460	KCNQ1	c.674C>T	p.Ser225Leu
26118460	KCNQ1	c.1097G>A	p.Arg366Gln
26118460	KCNQ1	c.1760C>T	p.Thr587Met
26118460	KCNQ1	c.1559T>G	p.Met520Arg
26118460	KCNQ1	c.1066C>T	p.Gln356Ter
26118460	KCNQ1	c.935C>T	p.Thr312Ile
26118460	KCNQ1	c.944A>G	p.Tyr315Cys
26118460	KCNQ1	c.797T>C	p.Leu266Pro
26118460	KCNQ1	c.1552C>T	p.Arg518Ter
26118460	KCNQ1	c.502G>A	p.Gly168Arg
26118460	KCNQ1	c.1781G>A	p.Arg594Gln
26118460	KCNQ1	c.1588C>T	p.Gln530Ter
26118460	KCNQ1	c.817C>T	p.Leu273Phe
26118460	KCNQ1	c.1702G>A	p.Gly568Arg
26118460	KCNQ1	c.1615C>T	p.Arg539Trp
26118460	KCNQ1	c.332A>G	p.Tyr111Cys
26118460	KCNQ1	c.775C>T	p.Arg259Cys
26118460	KCNQ1	c.1085A>G	p.Lys362Arg
26118460	KCNQ1	c.1697C>T	p.Ser566Phe
26118460	KCNQ1	c.965C>T	p.Thr322Met
26118460	KCNQ1	c.830C>T	p.Ser277Leu
26118460	KCNQ1	c.1031C>A	p.Ala344Glu
26118460	KCNQ1	c.773A>C	p.His258Pro
26118460	KCNQ1	c.1831G>T	p.Asp611Tyr
26118460	KCNQ1	c.1556G>A	p.Arg519His
26118460	KCNQ1	c.724G>A	p.Asp242Asn
26118460	KCNQ1	c.727C>T	p.Arg243Cys
26118460	KCNQ1	c.916G>C	p.Gly306Arg
26118460	KCNQ1	c.1137G>A	p.Trp379Ter
26118460	KCNQ1	c.1552C>G	p.Arg518Gly
26118460	KCNQ1	c.1574C>T	p.Ala525Val
26118460	KCNQ1	c.1793A>G	p.Lys598Arg
26114861	RYR2	c.169_273del	p.Asn57_Gly91del35
26114861	RYR2	c.506G>T	p.Arg169Leu
26114861	RYR2	c.506G>A	p.Arg169Gln
26114861	RYR2	c.533G>C	p.Gly178Ala
26114861	RYR2	c.1221A>T	p.Arg407Ser
26114861	RYR2	c.1259G>A	p.Arg420Gln
26114861	RYR2	c.3667A>G	p.Thr1223Ala
26114861	RYR2	c.3766C>A	p.Pro1256Thr
26114861	RYR2	c.4552C>T	p.Leu1518Phe
26114861	RYR2	c.5170G>A	p.Glu1724Lys
26114861	RYR2	c.6574A>T	p.Met2192Leu
26114861	RYR2	c.6737C>T	p.Ser2246Leu
26114861	RYR2	c.7024G>A	p.Gly2342Arg
26114861	RYR2	c.7169C>T	p.Thr2390Ile
26114861	RYR2	c.7199G>T	p.Gly2400Val
26114861	RYR2	c.7423G>T	p.Val2475Phe
26114861	RYR2	c.11583G>C	p.Gln3861His
26114861	RYR2	c.11836G>A	p.Gly3946Ser
26114861	RYR2	c.11917G>A	p.Asp3973Asn
26114861	RYR2	c.12006G>A	p.Met4002Ile
26114861	RYR2	c.12371G>A	p.Ser4124Asn
26114861	RYR2	c.12458G>T	p.Ser4153Ile
26114861	RYR2	c.12533A>G	p.Asn4178Ser
26114861	RYR2	c.12579C>G	p.Cys4193Trp
26114861	RYR2	c.13463A>C	p.Gln4488Pro
26114861	RYR2	c.13798T>C	p.Phe4600Leu
26114861	RYR2	c.14174A>G	p.Tyr4725Cys
26114861	RYR2	c.14311G>A	p.Val4771Ile
26114861	RYR2	c.14806C>A	p.Gln4936Lys
26114861	RYR2	c.14832_14834dupTCA	p.Tyr4944_Gln4945insHis
26114861	RYR2	c.9910C>G	p.Gln3304Glu
26114861	RYR2	c.14222C>T	p.Ala4741Val
26111534	SCN5A	c.5227G>A	p.Gly1743Arg
26090888	MYBPC3	c.109G>T	p.Gly37Ter
26090888	MYBPC3	c.416C>A	p.Ser139Ter
26090888	MYBPC3	c.989delC	p.Pro330HisfsTer20
26090888	MYBPC3	c.1377delC	p.Leu460TrpfsTer6
26090888	MYBPC3	c.2222_2223insG	p.Glu742ArgfsTer5
26090888	MYBPC3	c.2526C>G	p.Tyr842Ter
26090888	MYBPC3	c.2864_2865delCT	p.Pro955ArgfsTer95
26090888	MYBPC3	c.3624delC	p.Lys1209SerfsTer28
26090888	MYBPC3	c.3735delC	p.Phe1246LeufsTer85
26090888	MYBPC3	c.146T>G	p.Ile49Ser
26090888	MYBPC3	c.478C>T	p.Arg160Trp
26090888	MYBPC3	c.1000G>A	p.Glu334Lys
26090888	MYBPC3	c.1321G>A	p.Glu441Lys
26090888	MYBPC3	c.1504C>G	p.Arg502Gly
26090888	MYBPC3	c.1505G>A	p.Arg502Gln
26090888	MYBPC3	c.1519G>A	p.Gly507Arg
26090888	MYBPC3	c.1807A>G	p.Ile603Val
26090888	MYBPC3	c.2308G>A	p.Asp770Asn
26090888	MYBPC3	c.2429G>A	p.Arg810His
26090888	MYBPC3	c.2992C>G	p.Gln998Glu
26066609	KCNQ1	c.707T>G	p.Leu236Arg
26066609	KCNQ1	c.1565A>C	p.Tyr522Ser
26066609	KCNH2	c.103C>T	p.Arg35Trp
26066609	KCNH2	c.1858A>G	p.Ser620Gly
26066609	KCNQ1	c.1135T>C	p.Trp379Arg
26066609	KCNH2	c.1471G>A	p.Val491Ile
26063740	KCNH2	c.526C>T	p.Arg176Trp
26063740	KCNQ1	c.1766G>A	p.Gly589Asp
26063740	KCNQ1	c.949G>A	p.Asp317Asn
26063740	KCNH2	c.1655T>C	p.Leu552Ser
26063740	KCNQ1	c.513C>A	p.Tyr171Ter
26063740	KCNQ1	c.1096C>T	p.Arg366Trp
26063740	KCNQ1	c.1022C>T	p.Ala341Val
26063740	KCNH2	c.1490G>A	p.Trp497Ter
26063740	KCNH2	c.1682C>T	p.Ala561Val
26044248	CACNA1C	c.1216G>A	p.Gly406Arg
26044248	SCN5A	c.1663G>T	p.Glu555Ter
26026997	MYH7	c.1208G>A	p.Arg403Gln
26026997	MYH7	c.1358_1359delGCinsAA	p.Arg453Gln
26026997	MYH7	c.2155C>T	p.Arg719Trp
26026997	SCN5A	c.3305C>A	p.Ser1103Tyr
26022375	KCNH2	c.3251delC	p.Pro1084ArgfsTer171
25987402	KCNH2	c.1849T>G	p.Phe617Val
25981977	CACNA1C	c.1216G>A	p.Gly406Arg
25981977	CACNA1C	c.1204G>A	p.Gly402Ser
25981977	CACNA1C	c.2570C>G	p.Pro857Arg
25981977	CACNA1C	c.2573G>A	p.Arg858His
25981977	CACNA1C	c.1745C>A	p.Ala582Asp
25981977	CACNA1C	c.116C>T	p.Ala39Val
25981977	CACNA1C	c.1468G>A	p.Gly490Arg
25971843	MYBPC3	c.772G>A	p.Glu258Lys
25971843	MYBPC3	c.1321G>A	p.Glu441Lys
25935763	MYH7	c.2146G>A	p.Gly716Arg
25935763	MYH7	c.2150A>G	p.Asp717Gly
25935763	MYH7	c.2156G>C	p.Arg719Pro
25935763	MYH7	c.2156G>A	p.Arg719Gln
25935763	MYH7	c.2155C>T	p.Arg719Trp
25935763	MYH7	c.2189T>A	p.Ile730Asn
25935763	MYH7	c.2207T>C	p.Ile736Thr
25935763	MYH7	c.2221G>A	p.Gly741Arg
25935763	MYH7	c.2302G>C	p.Gly768Arg
25935763	MYH7	c.2135G>T	p.Arg712Leu
25935763	MYH7	c.2162G>A	p.Arg721Lys
25935763	MYH7	c.2167C>T	p.Arg723Cys
25935763	MYH7	c.2167C>G	p.Arg723Gly
25935763	MYH7	c.2168G>A	p.Arg723His
25935763	MYH7	c.2183C>T	p.Ala728Val
25935763	MYH7	c.2192C>T	p.Pro731Leu
25935763	MYH7	c.2198G>A	p.Gly733Glu
25935763	MYH7	c.2197G>A	p.Gly733Arg
25935763	MYH7	c.2200C>G	p.Gln734Glu
25935763	MYH7	c.2208T>G	p.Ile736Met
25935763	MYH7	c.2221G>T	p.Gly741Trp
25935763	MYH7	c.2225C>A	p.Ala742Glu
25935763	MYH7	c.2288T>G	p.Val763Gly
25935763	MYH7	c.2287G>A	p.Val763Met
25935763	MYH7	c.2292C>G	p.Phe764Leu
25914329	KCNH2	c.656A>T	p.Asp219Val
25904541	SCN5A	c.311G>A	p.Arg104Gln
25904541	SCN5A	c.1066G>A	p.Asp356Asn
25904541	SCN5A	c.1100G>A	p.Arg367His
25904541	SCN5A	c.2204C>T	p.Ala735Val
25904541	SCN5A	c.2254G>A	p.Gly752Arg
25904541	SCN5A	c.2633G>A	p.Arg878His
25904541	SCN5A	c.2678G>A	p.Arg893His
25904541	SCN5A	c.2701G>A	p.Glu901Lys
25904541	SCN5A	c.2780A>G	p.Asn927Ser
25904541	SCN5A	c.2893C>T	p.Arg965Cys
25904541	SCN5A	c.3157G>A	p.Glu1053Lys
25904541	SCN5A	c.3673G>A	p.Glu1225Lys
25904541	SCN5A	c.3694C>T	p.Arg1232Trp
25904541	SCN5A	c.3823G>A	p.Asp1275Asn
25904541	SCN5A	c.4222G>A	p.Gly1408Arg
25904541	SCN5A	c.4642G>A	p.Glu1548Lys
25904541	SCN5A	c.4720G>A	p.Glu1574Lys
25904541	SCN5A	c.4868G>A	p.Arg1623Gln
25904541	SCN5A	c.4978A>G	p.Ile1660Val
25904541	SCN5A	c.5228G>A	p.Gly1743Glu
25904541	SCN5A	c.5227G>A	p.Gly1743Arg
25904541	SCN5A	c.5350G>A	p.Glu1784Lys
25904541	SCN5A	c.1231G>A	p.Val411Met
25904541	SCN5A	c.3974A>G	p.Asn1325Ser
25904541	SCN5A	c.5302A>G	p.Ile1768Val
25889101	KCNQ1	c.922_1032del	p.Val308_Ala344del
25850710	RYR2	c.6982C>T	p.Pro2328Ser
25829473	SCN5A	c.677C>T	p.Ala226Val
25829473	SCN5A	c.4885C>T	p.Arg1629Ter
25825456	MYH7	c.5151T>A	p.His1717Gln
25825456	KCNQ1	c.568C>T	p.Arg190Trp
25758664	SCN5A	c.87A>G	p.Ala29=
25758664	SCN5A	c.2331C>T	p.Phe777Leu
25758664	SCN5A	c.3183A>G	p.Glu1061=
25758664	SCN5A	c.5454T>C	p.Asp1819=
25758664	SCN5A	c.5775C>G	p.Phe1926Leu
25693453	DSP	c.7916G>A	p.Arg2639Gln
25693453	DSP	c.4915G>A	p.Val1639Met
25693453	DSP	c.616G>A	p.Ala206Thr
25650408	CACNA1C	c.287C>T	p.Thr96Met
25650408	CACNA1C	c.1126G>A	p.Val376Ile
25650408	CACNA1C	c.5398C>T	p.Pro1800Ser
25650408	CACNA1C	c.5551C>G	p.Pro1851Ala
25650408	CACNA1C	c.5593G>A	p.Glu1865Lys
25650408	CACNA1C	c.5860A>C	p.Thr1954Pro
25650408	CACNB2	c.1354C>T	p.Arg452Cys
25650408	CACNB2	c.1451A>G	p.His484Arg
25650408	CACNB2	c.1540G>A	p.Val514Ile
25650408	KCNH2	c.2824G>A	p.Glu942Lys
25650408	KCNH2	c.1039C>T	p.Pro347Ser
25650408	PKP2	c.1479G>C	p.Arg493Ser
25650408	PKP2	c.1468C>T	p.Arg490Trp
25650408	PKP2	c.548G>A	p.Ser183Asn
25634836	KCNQ1	c.1022C>T	p.Ala341Val
25626866	SCN5A	c.4516C>T	p.Pro1506Ser
25626866	KCNH2	c.73C>T	p.Arg25Trp
25616976	KCNQ1	c.1190G>A	p.Arg397Gln
25616976	SCN5A	c.4810G>A	p.Val1604Met
25608792	KCNQ1	c.1354C>T	p.Arg452Trp
25608792	KCNQ1	c.944A>C	p.Tyr315Ser
25608792	KCNH2	c.173A>G	p.Glu58Ala
25608792	KCNH2	c.1882G>C	p.Gly628Ser
25608792	RyR2	c.3038G>A	p.Arg1013Gln
25608792	SCN5A	c.4018G>A	p.Val1340Ile
25608792	SCN5A	c.311G>A	p.Arg104Gln
25608792	SCN5A	c.210T>G	p.Asn70Lys
25608792	PKP2	c.184C>A	p.Gln62Lys
25564553	KCNQ1	c.1591_2028del	p.Gln531_Ser676del
25500878	SCN5A	c.1663G>T	p.Glu555Ter
25480325	RYR2	c.14579C>G	p.Ala4860Gly
25463374	RYR2	c.85C>G	p.His29Asp
25210054	SCN5A	c.421A>G	p.Ile141Val
25205533	SCN5A	c.4850_4852delTCT	p.Phe1617del
25194972	RYR2	c.13823G>A	p.Arg4608Gln
25194972	SCN5A	c.1127G>A	p.Arg376His
25194972	SCN5A	c.3207_3211dupGGAGG	p.Glu1071GlyfsTer75
25194972	KCNH2	c.1744C>T	p.Arg582Cys
25092222	RYR2	c.13175A>G	p.Lys4392Arg
25041964	RYR2	c.4747C>T	p.Pro1583Ser
25041964	RYR2	c.6637G>T	p.Ala2213Ser
25041964	RYR2	c.8794T>C	p.Tyr2932His
25041964	RYR2	c.14008C>G	p.Leu4670Val
25028166	KCNQ1	c.965C>T	p.Thr322Met
24978818	RYR2	c.13892A>T	p.Asp4631Val
24903439	SCN5A	c.4346A>G	p.Tyr1449Cys
24667783	KCNQ1	c.943T>C	p.Tyr315His
24667783	KCNQ1	c.982_990delATCGCCTCC	p.Ile328_Ser330del
24667783	KCNQ1	c.1360_1375del	p.Asp454ThrfsTer7
24667783	KCNQ1	c.1566C>G	p.Tyr522Ter
24667783	KCNH2	c.515C>T	p.Ala172Val
24667783	KCNH2	c.712G>C	p.Gly238Arg
24667783	KCNH2	c.1027delC	p.Leu343SerfsTer17
24667783	KCNH2	c.1067G>A	p.Arg356His
24667783	KCNH2	c.2115delG	p.Trp705CysfsTer9
24667783	KCNH2	c.2419G>T	p.Glu807Ter
24667783	KCNH2	c.2565C>G	p.Ser855Arg
24667783	KCNH2	c.2639G>T	p.Gly880Val
24667783	KCNH2	c.2669C>G	p.Ser890Cys
24667783	SCN5A	c.3404G>T	p.Ser1135Ile
24667783	SCN5A	c.3489C>A	p.Asp1163Glu
24667783	SCN5A	c.3985G>A	p.Gly1329Ser
24667783	SCN5A	c.4516_4524delCAGAAGCCC	p.Gln1506_Pro1508del
24667783	KCNE1	c.238G>A	p.Val80Ile
24400285	KCNH2	c.3208C>T	p.Gln1070Ter
24147812	RYR2	c.12464C>A	p.Ser4155Tyr
24136861	RYR2	c.527G>A	p.Arg176Gln
24136861	RYR2	c.994C>T	p.Arg332Trp
24136861	RYR2	c.1069G>A	p.Gly357Ser
24136861	RYR2	c.1646C>T	p.Ala549Val
24136861	RYR2	c.6504C>G	p.His2168Gln
24136861	RYR2	c.7258A>T	p.Arg2420Trp
24136861	RYR2	c.11989A>G	p.Lys3997Glu
24136861	RYR2	c.14369G>A	p.Arg4790Gln
24136861	RYR2	c.14414A>G	p.Lys4805Arg
24136861	RYR2	c.14465G>A	p.Arg4822His
24136861	SCN5A	c.278T>C	p.Phe93Ser
24136861	SCN5A	c.281T>G	p.Ile94Ser
24136861	SCN5A	c.362G>A	p.Arg121Gln
24136861	SCN5A	c.533C>G	p.Ala178Gly
24136861	SCN5A	c.659C>T	p.Thr220Ile
24136861	SCN5A	c.694G>A	p.Val232Ile
24136861	SCN5A	c.1100G>T	p.Arg367Leu
24136861	SCN5A	c.1120T>G	p.Trp374Gly
24136861	SCN5A	c.1157G>A	p.Gly386Glu
24136861	SCN5A	c.1156G>A	p.Gly386Arg
24136861	SCN5A	c.1187T>C	p.Val396Ala
24136861	SCN5A	c.1186G>C	p.Val396Leu
24136861	SCN5A	c.2047T>G	p.Cys683Gly
24136861	SCN5A	c.2150C>T	p.Pro717Leu
24136861	SCN5A	c.2553C>A	p.Phe851Leu
24136861	SCN5A	c.2633G>A	p.Arg878His
24136861	SCN5A	c.2657A>C	p.His886Pro
24136861	SCN5A	c.2677C>T	p.Arg893Cys
24136861	SCN5A	c.2678G>A	p.Arg893His
24136861	SCN5A	c.2701G>A	p.Glu901Lys
24136861	SCN5A	c.3695G>A	p.Arg1232Gln
24136861	SCN5A	c.3758A>G	p.Glu1253Gly
24136861	SCN5A	c.3813G>C	p.Trp1271Cys
24136861	SCN5A	c.3968T>G	p.Val1323Gly
24136861	SCN5A	c.4057G>A	p.Val1353Met
24136861	SCN5A	c.4079T>G	p.Phe1360Cys
24136861	SCN5A	c.4226A>G	p.Tyr1409Cys
24136861	SCN5A	c.4234C>T	p.Leu1412Phe
24136861	SCN5A	c.4255A>G	p.Lys1419Glu
24136861	SCN5A	c.4258G>C	p.Gly1420Arg
24136861	SCN5A	c.4283C>T	p.Ala1428Val
24136861	SCN5A	c.4321G>C	p.Glu1441Gln
24136861	SCN5A	c.4342A>C	p.Ile1448Leu
24136861	SCN5A	c.4343T>C	p.Ile1448Thr
24136861	SCN5A	c.4346A>G	p.Tyr1449Cys
24136861	SCN5A	c.4387A>T	p.Asn1463Tyr
24136861	SCN5A	c.4402G>T	p.Val1468Phe
24136861	SCN5A	c.4573G>A	p.Val1525Met
24136861	SCN5A	c.4642G>A	p.Glu1548Lys
24136861	SCN5A	c.4747C>T	p.Arg1583Cys
24136861	SCN5A	c.4748G>A	p.Arg1583His
24136861	SCN5A	c.4981G>C	p.Gly1661Arg
24136861	SCN5A	c.4981G>A	p.Gly1661Arg
24136861	SCN5A	c.5015C>A	p.Ser1672Tyr
24136861	SCN5A	c.5134G>A	p.Gly1712Ser
24113177	RYR2	c.6933G>C	p.Glu2311Asp
23837003	RYR2	c.13489C>T	p.Arg4497Cys
23805105	RYR2	c.7422G>C	p.Arg2474Ser
23805105	RYR2	c.6982C>T	p.Pro2328Ser
23805105	RYR2	c.7157A>T	p.Asn2386Ile
23805105	RYR2	c.1298T>C	p.Leu433Pro
23805105	RYR2	c.13489C>T	p.Arg4497Cys
23805105	RYR2	c.11837G>C	p.Gly3946Ala
23805105	RYR2	c.12326T>G	p.Met4109Arg
23805105	RYR2	c.12457A>C	p.Ser4153Arg
23805105	RYR2	c.13933T>A	p.Trp4645Arg
23684427	RYR2	c.7447T>A	p.Phe2483Ile
23651034	KCNH2	c.526C>T	p.Arg176Trp
23651034	KCNH2	c.1655T>C	p.Leu552Ser
23651034	PKP2	c.176A>T	p.Gln59Leu
23651034	RYR2	c.10708C>T	p.Arg3570Trp
23595086	RYR2	c.506G>A	p.Arg169Gln
23595086	RYR2	c.1221A>T	p.Arg407Ser
23595086	RYR2	c.1259G>A	p.Arg420Gln
23595086	RYR2	c.4652A>G	p.Asn1551Ser
23595086	RYR2	c.6574A>T	p.Met2192Leu
23595086	RYR2	c.6737C>T	p.Ser2246Leu
23595086	RYR2	c.7160C>T	p.Ala2387Val
23595086	RYR2	c.7199G>T	p.Gly2400Val
23595086	RYR2	c.7420A>G	p.Arg2474Gly
23595086	RYR2	c.7883G>A	p.Gly2628Glu
23595086	RYR2	c.10913A>C	p.Asp3638Ala
23595086	RYR2	c.11583G>C	p.Gln3861His
23595086	RYR2	c.11583G>T	p.Gln3861His
23595086	RYR2	c.11628C>G	p.Asp3876Glu
23595086	RYR2	c.11836G>A	p.Gly3946Ser
23595086	RYR2	c.12006G>A	p.Met4002Ile
23595086	RYR2	c.13175A>G	p.Lys4392Arg
23595086	RYR2	c.12313C>T	p.Leu4105Phe
23595086	RYR2	c.12372C>A	p.Ser4124Arg
23595086	RYR2	c.12533A>G	p.Asn4178Ser
23595086	RYR2	c.13759A>G	p.Ile4587Val
23595086	RYR2	c.14174A>G	p.Tyr4725Cys
23595086	RYR2	c.14251A>C	p.Lys4750Gln
23595086	RYR2	c.14311G>A	p.Val4771Ile
23595086	RYR2	c.14593C>G	p.Leu4865Val
23595086	RYR2	c.14756T>C	p.Leu4919Ser
23476865	RYR2	c.506G>A	p.Arg169Gln
23207121	KCNH2	c.2081G>A	p.Arg694His
23098067	KCNQ1	c.217C>A	p.Pro73Thr
23098067	KCNQ1	c.332A>G	p.Tyr111Cys
23098067	KCNQ1	c.506C>G	p.Thr169Arg
23098067	KCNQ1	c.509A>G	p.Glu170Gly
23098067	KCNQ1	c.572_576del	p.Arg192CysfsTer91
23098067	KCNQ1	c.643G>A	p.Val215Met
23098067	KCNQ1	c.674C>T	p.Ser225Leu
23098067	KCNQ1	c.727C>T	p.Arg243Cys
23098067	KCNQ1	c.734G>T	p.Gly245Val
23098067	KCNQ1	c.935C>T	p.Thr312Ile
23098067	KCNQ1	c.944A>G	p.Tyr315Cys
23098067	KCNQ1	c.973G>T	p.Gly325Trp
23098067	KCNQ1	c.973G>A	p.Gly325Arg
23098067	KCNQ1	c.1024C>T	p.Leu342Phe
23098067	KCNQ1	c.1031C>A	p.Ala344Glu
23098067	KCNQ1	c.1046C>G	p.Ser349Trp
23098067	KCNQ1	c.1066_1071del	p.Gln356_Gln357del
23098067	KCNQ1	c.1265delA	p.Lys422SerfsTer10
23098067	KCNQ1	c.1552C>T	p.Arg518Ter
23098067	KCNQ1	c.1588C>T	p.Gln530Ter
23098067	KCNQ1	c.1615C>T	p.Arg539Trp
23098067	KCNQ1	c.1664G>A	p.Arg555His
23098067	KCNQ1	c.1697C>T	p.Ser566Phe
23098067	KCNQ1	c.1766G>A	p.Gly589Asp
23098067	KCNQ1	c.1772G>A	p.Arg591His
23098067	KCNQ1	c.1780C>T	p.Arg594Ter
23098067	KCNQ1	c.1781G>A	p.Arg594Gln
23098067	KCNQ1	c.1801C>T	p.Gln601Ter
23098067	KCNQ1	c.1893dupC	p.Arg632GlnfsTer20
23098067	KCNH2	c.128A>G	p.Tyr43Cys
23098067	KCNH2	c.157G>A	p.Gly53Ser
23098067	KCNH2	c.182A>G	p.Gln61Arg
23098067	KCNH2	c.235_242del	p.Ala79AspfsTer63
23098067	KCNH2	c.244_252dup	p.Ile82_Gln84dup
23098067	KCNH2	c.284A>G	p.Glu95Gly
23098067	KCNH2	c.453delC	p.Thr152ProfsTer14
23098067	KCNH2	c.526C>T	p.Arg176Trp
23098067	KCNH2	c.853_859dup	p.Asp287GlyfsTer47
23098067	KCNH2	c.982C>T	p.Arg328Cys
23098067	KCNH2	c.1094A>G	p.Glu365Gly
23098067	KCNH2	c.1655T>C	p.Leu552Ser
23098067	KCNH2	c.1688G>A	p.Trp563Ter
23098067	KCNH2	c.1706A>G	p.Tyr569Cys
23098067	KCNH2	c.1750G>A	p.Gly584Ser
23098067	KCNH2	c.2254C>T	p.Arg752Trp
23098067	KCNH2	c.2312A>G	p.His771Arg
23098067	KCNH2	c.2453C>T	p.Ser818Leu
23098067	KCNH2	c.2959_2960del	p.Leu987ValfsTer131
23098067	KCNH2	c.3107dupG	p.Asp1037ArgfsTer82
23098067	SCN5A	c.86C>T	p.Ala29Val
23098067	SCN5A	c.715A>G	p.Ile239Val
23098067	SCN5A	c.1231G>A	p.Val411Met
23098067	SCN5A	c.3893C>T	p.Pro1298Leu
23098067	SCN5A	c.4000A>G	p.Ile1334Val
23098067	SCN5A	c.4516_4524delCAGAAGCCC	p.Gln1506_Pro1508del
23098067	SCN5A	c.4877G>C	p.Arg1626Pro
23098067	SCN5A	c.5350G>A	p.Glu1784Lys
23098067	KCNE1	c.95G>A	p.Arg32His
23098067	KCNE2	c.170T>C	p.Ile57Thr
23098067	RYR2	c.6737C>T	p.Ser2246Leu
23098067	RYR2	c.14553C>A	p.Phe4851Leu
23094885	RYR2	c.1258C>T	p.Arg420Trp
23094885	RYR2	c.1259G>A	p.Arg420Gln
23022705	RYR2	c.184C>T	p.Leu62Phe
23022705	RYR2	c.230C>T	p.Ala77Val
23022705	RYR2	c.243G>T	p.Met81Ile
23022705	RYR2	c.490C>T	p.Pro164Ser
23022705	RYR2	c.506G>A	p.Arg169Gln
23022705	RYR2	c.527G>A	p.Arg176Gln
23022705	RYR2	c.556G>A	p.Val186Met
23022705	RYR2	c.567A>T	p.Glu189Asp
23022705	RYR2	c.688G>T	p.Gly230Cys
23022705	RYR2	c.719A>G	p.His240Arg
23022705	RYR2	c.727G>A	p.Glu243Lys
23022705	RYR2	c.985T>C	p.Phe329Leu
23022705	RYR2	c.994C>T	p.Arg332Trp
23022705	RYR2	c.1069G>A	p.Gly357Ser
23022705	RYR2	c.1241G>T	p.Arg414Leu
23022705	RYR2	c.1240C>T	p.Arg414Cys
23022705	RYR2	c.1244C>G	p.Thr415Arg
23022705	RYR2	c.1255A>T	p.Ile419Phe
23022705	RYR2	c.1258C>T	p.Arg420Trp
23022705	RYR2	c.1259G>A	p.Arg420Gln
23022705	RYR2	c.1298T>C	p.Leu433Pro
23022705	RYR2	c.1396C>G	p.Pro466Ala
23022705	RYR2	c.1706C>T	p.Ala569Val
23022705	RYR2	c.1847C>T	p.Ser616Leu
23022705	RYR2	c.2216G>A	p.Arg739His
23022705	RYR2	c.3038G>A	p.Arg1013Gln
23022705	RYR2	c.3152_3153delGCinsAG	p.Arg1051Gln
23022705	RYR2	c.3320C>T	p.Thr1107Met
23022705	RYR2	c.5170G>A	p.Glu1724Lys
23022705	RYR2	c.6134A>G	p.Glu2045Gly
23022705	RYR2	c.5509G>A	p.Glu1837Lys
23022705	RYR2	c.8873A>G	p.Gln2958Arg
23022705	RYR2	c.9923A>G	p.Asn3308Ser
23022705	RYR2	c.10708C>T	p.Arg3570Trp
23022705	RYR2	c.6433_6435delGGAinsATG	p.Gly2145Met
23022705	RYR2	c.6467A>G	p.Tyr2156Cys
23022705	RYR2	c.6504C>G	p.His2168Gln
23022705	RYR2	c.6548A>T	p.Glu2183Val
23022705	RYR2	c.6647A>T	p.Asp2216Val
23022705	RYR2	c.6737C>T	p.Ser2246Leu
23022705	RYR2	c.6761C>T	p.Ala2254Val
23022705	RYR2	c.6800G>A	p.Arg2267His
23022705	RYR2	c.6886G>C	p.Glu2296Gln
23022705	RYR2	c.6916G>A	p.Val2306Ile
23022705	RYR2	c.6933G>T	p.Glu2311Asp
23022705	RYR2	c.6961G>A	p.Val2321Met
23022705	RYR2	c.6982C>T	p.Pro2328Ser
23022705	RYR2	c.6992T>C	p.Phe2331Ser
23022705	RYR2	c.7076G>A	p.Arg2359Gln
23022705	RYR2	c.7157A>T	p.Asn2386Ile
23022705	RYR2	c.7159G>C	p.Ala2387Pro
23022705	RYR2	c.7159G>A	p.Ala2387Thr
23022705	RYR2	c.7165A>C	p.Met2389Leu
23022705	RYR2	c.7175A>G	p.Tyr2392Cys
23022705	RYR2	c.7181C>G	p.Ala2394Gly
23022705	RYR2	c.7202G>A	p.Arg2401His
23022705	RYR2	c.7202G>T	p.Arg2401Leu
23022705	RYR2	c.7207G>A	p.Ala2403Thr
23022705	RYR2	c.7210C>A	p.Pro2404Thr
23022705	RYR2	c.7258A>T	p.Arg2420Trp
23022705	RYR2	c.7422G>C	p.Arg2474Ser
23022705	RYR2	c.7423G>T	p.Val2475Phe
23022705	RYR2	c.7459C>A	p.Leu2487Ile
23022705	RYR2	c.7511C>T	p.Thr2504Met
23022705	RYR2	c.7528A>G	p.Thr2510Ala
23022705	RYR2	c.7600C>G	p.Leu2534Val
23022705	RYR2	c.11332C>T	p.Leu3778Phe
23022705	RYR2	c.11399G>T	p.Cys3800Phe
23022705	RYR2	c.11636T>C	p.Leu3879Pro
23022705	RYR2	c.11773C>G	p.Gln3925Glu
23022705	RYR2	c.11814C>A	p.Ser3938Arg
23022705	RYR2	c.11836G>A	p.Gly3946Ser
23022705	RYR2	c.11837G>C	p.Gly3946Ala
23022705	RYR2	c.11876C>T	p.Ser3959Leu
23022705	RYR2	c.11916G>T	p.Met3972Ile
23022705	RYR2	c.11917G>C	p.Asp3973His
23022705	RYR2	c.11921T>A	p.Leu3974Gln
23022705	RYR2	c.11934G>A	p.Met3978Ile
23022705	RYR2	c.11969T>A	p.Val3990Asp
23022705	RYR2	c.11989A>G	p.Lys3997Glu
23022705	RYR2	c.12028G>A	p.Val4010Met
23022705	RYR2	c.12060C>G	p.Phe4020Leu
23022705	RYR2	c.12226G>A	p.Glu4076Lys
23022705	RYR2	c.12271G>A	p.Ala4091Thr
23022705	RYR2	c.12272C>T	p.Ala4091Val
23022705	RYR2	c.12290A>G	p.Asn4097Ser
23022705	RYR2	c.12312C>G	p.Asn4104Lys
23022705	RYR2	c.12311A>T	p.Asn4104Ile
23022705	RYR2	c.12324C>A	p.His4108Gln
23022705	RYR2	c.12322C>A	p.His4108Asn
23022705	RYR2	c.12326T>G	p.Met4109Arg
23022705	RYR2	c.12371G>C	p.Ser4124Thr
23022705	RYR2	c.12370A>G	p.Ser4124Gly
23022705	RYR2	c.12430C>T	p.Arg4144Cys
23022705	RYR2	c.12436G>A	p.Glu4146Lys
23022705	RYR2	c.12446A>G	p.Tyr4149Cys
23022705	RYR2	c.12457A>C	p.Ser4153Arg
23022705	RYR2	c.12470G>A	p.Arg4157Gln
23022705	RYR2	c.12469_12470delCGinsGC	p.Arg4157Ala
23022705	RYR2	c.12472A>C	p.Thr4158Pro
23022705	RYR2	c.12476A>C	p.Gln4159Pro
23022705	RYR2	c.12533A>G	p.Asn4178Ser
23022705	RYR2	c.12559G>C	p.Glu4187Gln
23022705	RYR2	c.12586A>G	p.Thr4196Ala
23022705	RYR2	c.12602A>G	p.Gln4201Arg
23022705	RYR2	c.12892G>A	p.Val4298Met
23022705	RYR2	c.12944G>A	p.Gly4315Glu
23022705	RYR2	c.13291G>A	p.Glu4431Lys
23022705	RYR2	c.13489C>T	p.Arg4497Cys
23022705	RYR2	c.13496T>G	p.Phe4499Cys
23022705	RYR2	c.13512G>A	p.Met4504Ile
23022705	RYR2	c.13528G>A	p.Ala4510Thr
23022705	RYR2	c.13531T>A	p.Phe4511Ile
23022705	RYR2	c.13666G>A	p.Ala4556Thr
23022705	RYR2	c.13695C>A	p.Ser4565Arg
23022705	RYR2	c.13819G>C	p.Ala4607Pro
23022705	RYR2	c.13831G>A	p.Glu4611Lys
23022705	RYR2	c.13933T>A	p.Trp4645Arg
23022705	RYR2	c.13948A>G	p.Lys4650Glu
23022705	RYR2	c.13957G>T	p.Val4653Phe
23022705	RYR2	c.13984G>A	p.Gly4662Ser
23022705	RYR2	c.14011G>C	p.Gly4671Arg
23022705	RYR2	c.14012G>T	p.Gly4671Val
23022705	RYR2	c.14285A>C	p.His4762Pro
23022705	RYR2	c.14311G>A	p.Val4771Ile
23022705	RYR2	c.14369G>A	p.Arg4790Gln
23022705	RYR2	c.14414A>G	p.Lys4805Arg
23022705	RYR2	c.14465G>A	p.Arg4822His
23022705	RYR2	c.14542A>G	p.Ile4848Val
23022705	RYR2	c.14552T>G	p.Phe4851Cys
23022705	RYR2	c.14579C>G	p.Ala4860Gly
23022705	RYR2	c.14601T>G	p.Ile4867Met
23022705	RYR2	c.14639T>C	p.Val4880Ala
23022705	RYR2	c.14683A>G	p.Asn4895Asp
23022705	RYR2	c.14705C>T	p.Pro4902Leu
23022705	RYR2	c.14704C>T	p.Pro4902Ser
23022705	RYR2	c.14803G>C	p.Gly4935Arg
23022705	RYR2	c.14807A>G	p.Gln4936Arg
23022705	RYR2	c.14848G>A	p.Glu4950Lys
23022705	RYR2	c.14876G>A	p.Arg4959Gln
22962621	RYR2	c.6982C>T	p.Pro2328Ser
22787013	RYR2	c.241A>C	p.Met81Leu
22787013	RYR2	c.1258C>T	p.Arg420Trp
22787013	RYR2	c.5170G>A	p.Glu1724Lys
22787013	RYR2	c.6636A>C	p.Lys2212Asn
22787013	RYR2	c.6761C>T	p.Ala2254Val
22787013	RYR2	c.6950C>A	p.Ala2317Glu
22787013	RYR2	c.12370A>G	p.Ser4124Gly
22787013	RYR2	c.12312C>A	p.Asn4104Lys
22787013	RYR2	c.12322C>A	p.His4108Asn
22787013	RYR2	c.12226G>A	p.Glu4076Lys
22787013	RYR2	c.12446A>C	p.Tyr4149Ser
22787013	RYR2	c.13948A>G	p.Lys4650Glu
22787013	RYR2	c.14414A>G	p.Lys4805Arg
22787013	RYR2	c.14461G>A	p.Val4821Ile
22787013	RYR2	c.1646C>T	p.Ala549Val
22787013	RYR2	c.6532G>A	p.Val2178Ile
22787013	RYR2	c.7202G>A	p.Arg2401His
22787013	RYR2	c.12559G>C	p.Glu4187Gln
22787013	RYR2	c.14224C>T	p.His4742Tyr
22787013	RYR2	c.7813A>G	p.Met2605Val
22733365	CACNA1C	c.1204G>A	p.Gly402Ser
22733365	CACNA1C	c.1216G>A	p.Gly406Arg
22733365	CACNA1C	c.116C>T	p.Ala39Val
22733365	CACNA1C	c.1468G>A	p.Gly490Arg
22677073	KCNQ1	c.332A>G	p.Tyr111Cys
22677073	KCNQ1	c.572_576del	p.Arg192CysfsTer91
22677073	KCNQ1	c.592A>G	p.Ile198Val
22677073	KCNQ1	c.805G>A	p.Gly269Ser
22677073	KCNQ1	c.935C>T	p.Thr312Ile
22677073	KCNQ1	c.1022C>A	p.Ala341Glu
22677073	KCNQ1	c.1135T>C	p.Trp379Arg
22677073	KCNQ1	c.1760C>T	p.Thr587Met
22677073	KCNH2	c.322T>C	p.Cys108Arg
22677073	KCNH2	c.1902delC	p.Asn635ThrfsTer79
22677073	SCN5A	c.311G>A	p.Arg104Gln
22677073	SCN5A	c.659C>T	p.Thr220Ile
22677073	SCN5A	c.799A>C	p.Ile267Leu
22677073	SCN5A	c.2039G>A	p.Arg680His
22677073	SCN5A	c.5302A>G	p.Ile1768Val
22677073	KCNE2	c.161T>C	p.Met54Thr
22677073	RYR2	c.719A>G	p.His240Arg
22677073	RYR2	c.12472A>C	p.Thr4158Pro
22677073	RYR2	c.1198G>C	p.Asp400His
22677073	RYR2	c.1258C>T	p.Arg420Trp
22677073	RYR2	c.6337G>A	p.Val2113Met
22677073	RYR2	c.6683G>T	p.Gly2228Val
22677073	RYR2	c.6737C>T	p.Ser2246Leu
22677073	RYR2	c.7175A>G	p.Tyr2392Cys
22677073	RYR2	c.7528A>G	p.Thr2510Ala
22677073	RYR2	c.11876C>T	p.Ser3959Leu
22677073	RYR2	c.12290A>G	p.Asn4097Ser
22677073	RYR2	c.12436G>A	p.Glu4146Lys
22677073	RYR2	c.13489C>T	p.Arg4497Cys
22519458	RYR2	c.12325A>G	p.Met4109Val
22519458	RYR2	c.12545A>C	p.Glu4182Ala
22519458	RYR2	c.12370A>C	p.Ser4124Arg
22519458	RYR2	c.14845T>C	p.Trp4949Arg
22396703	RYR2	c.14009T>A	p.Leu4670His
22396703	RYR2	c.5428G>C	p.Val1810Leu
22383456	RYR2	c.494C>A	p.Ala165Asp
22383456	RYR2	c.1258C>T	p.Arg420Trp
22383456	RYR2	c.7181C>G	p.Ala2394Gly
22383456	RYR2	c.12272C>T	p.Ala4091Val
22373669	KCNQ1	c.565G>A	p.Gly189Arg
22373669	KCNH2	c.296A>C	p.Tyr99Ser
22373669	SCN5A	c.5302A>G	p.Ile1768Val
22373669	RYR2	c.1258C>T	p.Arg420Trp
22334434	RYR2	c.1259G>A	p.Arg420Gln
22222782	RYR2	c.1458A>C	p.Gln486His
22222782	RYR2	c.5614G>A	p.Asp1872Asn
22222782	RYR2	c.7099G>A	p.Gly2367Arg
22222782	RYR2	c.12639G>C	p.Glu4213Asp
22222782	RYR2	c.12944G>A	p.Gly4315Glu
22222782	RYR2	c.13735C>T	p.His4579Tyr
22222782	RYR2	c.14301C>G	p.Leu4767=
22178870	RYR2	c.7447T>A	p.Phe2483Ile
22174035	RYR2	c.1217C>T	p.Ser406Leu
21964171	KCNQ1	c.817C>T	p.Leu273Phe
21964171	KCNQ1	c.211_219delGCCGCGCCC	p.Ala71_Pro73del
21964171	KCNQ1	c.1571T>G	p.Val524Gly
21964171	RYR2	c.1240C>T	p.Arg414Cys
21964171	RYR2	c.1255A>T	p.Ile419Phe
21964171	RYR2	c.3038G>A	p.Arg1013Gln
21964171	RYR2	c.6962T>C	p.Val2321Ala
21964171	RYR2	c.7202G>A	p.Arg2401His
21964171	RYR2	c.7423G>T	p.Val2475Phe
21964171	KCNQ1	c.1222C>G	p.Pro408Ala
21964171	SCN5A	c.100C>T	p.Arg34Cys
21964171	RYR2	c.5656G>A	p.Gly1886Ser
21964171	KCNQ1	c.1343C>G	p.Pro448Arg
21964171	KCNH2	c.3140G>T	p.Arg1047Leu
21964171	KCNE2	c.22A>G	p.Thr8Ala
21964171	SCN5A	c.3305C>A	p.Ser1103Tyr
21954897	RYR2	c.727G>A	p.Glu243Lys
21954897	RYR2	c.6982C>T	p.Pro2328Ser
21954897	RYR2	c.7175A>G	p.Tyr2392Cys
21954897	RYR2	c.12343C>T	p.Leu4115Phe
21699856	RYR2	c.12326T>G	p.Met4109Arg
21616285	RYR2	c.12271G>A	p.Ala4091Thr
21616285	RYR2	c.7202G>A	p.Arg2401His
21616285	RYR2	c.12226G>A	p.Glu4076Lys
21616285	RYR2	c.12370A>G	p.Ser4124Gly
21616285	RYR2	c.12559G>C	p.Glu4187Gln
21616285	RYR2	c.5170G>A	p.Glu1724Lys
21616285	RYR2	c.1258C>T	p.Arg420Trp
21616285	RYR2	c.14885A>G	p.Tyr4962Cys
21616285	RYR2	c.7813A>G	p.Met2605Val
21616285	RYR2	c.13528G>A	p.Ala4510Thr
21616285	RYR2	c.11836G>A	p.Gly3946Ser
21616285	RYR2	c.1259G>A	p.Arg420Gln
21616285	RYR2	c.7420A>G	p.Arg2474Gly
21616285	RYR2	c.6645T>G	p.Phe2215Leu
21616285	RYR2	c.12470_12471delGAinsAT	p.Arg4157His
21616285	RYR2	c.11934G>A	p.Met3978Ile
21616285	RYR2	c.14311G>A	p.Val4771Ile
21454795	RYR2	c.1298T>C	p.Leu433Pro
21454795	RYR2	c.527G>A	p.Arg176Gln
21454795	RYR2	c.7511C>T	p.Thr2504Met
21454795	RYR2	c.6737C>T	p.Ser2246Leu
21454795	RYR2	c.7422G>C	p.Arg2474Ser
21454795	RYR2	c.12602A>G	p.Gln4201Arg
21454795	RYR2	c.12312C>G	p.Asn4104Lys
21454795	RYR2	c.13489C>T	p.Arg4497Cys
21454795	RYR2	c.14601T>G	p.Ile4867Met
21454795	RYR2	c.14683A>G	p.Asn4895Asp
21454795	RYR2	c.13957G>T	p.Val4653Phe
21292648	RYR2	c.14311G>A	p.Val4771Ile
20851825	RYR2	c.7202G>A	p.Arg2401His
20676041	RYR2	c.567A>T	p.Glu189Asp
20179962	RYR2	c.13489C>T	p.Arg4497Cys
20106799	RYR2	c.7010G>T	p.Gly2337Val
20106799	RYR2	c.14012G>T	p.Gly4671Val
20106799	RYR2	c.7160C>T	p.Ala2387Val
20106799	RYR2	c.527G>A	p.Arg176Gln
19926015	RYR2	c.184C>T	p.Leu62Phe
19926015	RYR2	c.230C>T	p.Ala77Val
19926015	RYR2	c.241A>C	p.Met81Leu
19926015	RYR2	c.490C>T	p.Pro164Ser
19926015	RYR2	c.506G>A	p.Arg169Gln
19926015	RYR2	c.527G>A	p.Arg176Gln
19926015	RYR2	c.556G>A	p.Val186Met
19926015	RYR2	c.567A>T	p.Glu189Asp
19926015	RYR2	c.719A>G	p.His240Arg
19926015	RYR2	c.727G>A	p.Glu243Lys
19926015	RYR2	c.985T>C	p.Phe329Leu
19926015	RYR2	c.994C>T	p.Arg332Trp
19926015	RYR2	c.1069G>A	p.Gly357Ser
19926015	RYR2	c.1129G>A	p.Val377Met
19926015	RYR2	c.1240C>T	p.Arg414Cys
19926015	RYR2	c.1241G>T	p.Arg414Leu
19926015	RYR2	c.1244C>G	p.Thr415Arg
19926015	RYR2	c.1255A>T	p.Ile419Phe
19926015	RYR2	c.1258C>T	p.Arg420Trp
19926015	RYR2	c.1259G>A	p.Arg420Gln
19926015	RYR2	c.1298T>C	p.Leu433Pro
19926015	RYR2	c.1396C>G	p.Pro466Ala
19926015	RYR2	c.1519G>A	p.Val507Ile
19926015	RYR2	c.1646C>T	p.Ala549Val
19926015	RYR2	c.1847C>T	p.Ser616Leu
19926015	RYR2	c.2216G>A	p.Arg739His
19926015	RYR2	c.3038G>A	p.Arg1013Gln
19926015	RYR2	c.3152G>C	p.Arg1051Pro
19926015	RYR2	c.3320C>T	p.Thr1107Met
19926015	RYR2	c.3407C>T	p.Ala1136Val
19926015	RYR2	c.5170G>A	p.Glu1724Lys
19926015	RYR2	c.5509G>A	p.Glu1837Lys
19926015	RYR2	c.5654G>A	p.Gly1885Glu
19926015	RYR2	c.5656G>A	p.Gly1886Ser
19926015	RYR2	c.6134A>G	p.Glu2045Gly
19926015	RYR2	c.6337G>A	p.Val2113Met
19926015	RYR2	c.6433G>C	p.Gly2145Arg
19926015	RYR2	c.6467A>G	p.Tyr2156Cys
19926015	RYR2	c.6504C>G	p.His2168Gln
19926015	RYR2	c.6548A>T	p.Glu2183Val
19926015	RYR2	c.6647A>T	p.Asp2216Val
19926015	RYR2	c.6737C>T	p.Ser2246Leu
19926015	RYR2	c.6761C>T	p.Ala2254Val
19926015	RYR2	c.6800G>A	p.Arg2267His
19926015	RYR2	c.6886G>C	p.Glu2296Gln
19926015	RYR2	c.6916G>A	p.Val2306Ile
19926015	RYR2	c.6919T>C	p.Phe2307Leu
19926015	RYR2	c.6933G>T	p.Glu2311Asp
19926015	RYR2	c.6961G>A	p.Val2321Met
19926015	RYR2	c.6982C>T	p.Pro2328Ser
19926015	RYR2	c.6992T>C	p.Phe2331Ser
19926015	RYR2	c.7076G>A	p.Arg2359Gln
19926015	RYR2	c.7157A>T	p.Asn2386Ile
19926015	RYR2	c.7159G>A	p.Ala2387Thr
19926015	RYR2	c.7159G>C	p.Ala2387Pro
19926015	RYR2	c.7165A>C	p.Met2389Leu
19926015	RYR2	c.7175A>G	p.Tyr2392Cys
19926015	RYR2	c.7181C>G	p.Ala2394Gly
19926015	RYR2	c.7202G>A	p.Arg2401His
19926015	RYR2	c.7202G>T	p.Arg2401Leu
19926015	RYR2	c.7207G>A	p.Ala2403Thr
19926015	RYR2	c.7210C>A	p.Pro2404Thr
19926015	RYR2	c.7258A>T	p.Arg2420Trp
19926015	RYR2	c.7422G>C	p.Arg2474Ser
19926015	RYR2	c.7423G>T	p.Val2475Phe
19926015	RYR2	c.7511C>T	p.Thr2504Met
19926015	RYR2	c.7459C>A	p.Leu2487Ile
19926015	RYR2	c.7528A>G	p.Thr2510Ala
19926015	RYR2	c.7600C>G	p.Leu2534Val
19926015	RYR2	c.8873A>G	p.Gln2958Arg
19926015	RYR2	c.9923A>G	p.Asn3308Ser
19926015	RYR2	c.10708C>T	p.Arg3570Trp
19926015	RYR2	c.11332C>T	p.Leu3778Phe
19926015	RYR2	c.11399G>T	p.Cys3800Phe
19926015	RYR2	c.11636T>C	p.Leu3879Pro
19926015	RYR2	c.11773C>G	p.Gln3925Glu
19926015	RYR2	c.11814C>A	p.Ser3938Arg
19926015	RYR2	c.11836G>A	p.Gly3946Ser
19926015	RYR2	c.11837G>C	p.Gly3946Ala
19926015	RYR2	c.11876C>T	p.Ser3959Leu
19926015	RYR2	c.11916G>T	p.Met3972Ile
19926015	RYR2	c.11917G>C	p.Asp3973His
19926015	RYR2	c.11921T>A	p.Leu3974Gln
19926015	RYR2	c.11989A>G	p.Lys3997Glu
19926015	RYR2	c.12028G>A	p.Val4010Met
19926015	RYR2	c.12060C>G	p.Phe4020Leu
19926015	RYR2	c.12226G>A	p.Glu4076Lys
19926015	RYR2	c.12290A>G	p.Asn4097Ser
19926015	RYR2	c.12311A>T	p.Asn4104Ile
19926015	RYR2	c.12312C>G	p.Asn4104Lys
19926015	RYR2	c.12313C>T	p.Leu4105Phe
19926015	RYR2	c.12322C>A	p.His4108Asn
19926015	RYR2	c.12324C>A	p.His4108Gln
19926015	RYR2	c.12370A>G	p.Ser4124Gly
19926015	RYR2	c.12371G>C	p.Ser4124Thr
19926015	RYR2	c.12430C>T	p.Arg4144Cys
19926015	RYR2	c.12436G>A	p.Glu4146Lys
19926015	RYR2	c.12446A>C	p.Tyr4149Ser
19926015	RYR2	c.12470G>A	p.Arg4157Gln
19926015	RYR2	c.12472A>C	p.Thr4158Pro
19926015	RYR2	c.12476A>C	p.Gln4159Pro
19926015	RYR2	c.12533A>G	p.Asn4178Ser
19926015	RYR2	c.12559G>C	p.Glu4187Gln
19926015	RYR2	c.12586A>G	p.Thr4196Ala
19926015	RYR2	c.12602A>G	p.Gln4201Arg
19926015	RYR2	c.12845C>T	p.Ala4282Val
19926015	RYR2	c.12919C>T	p.Arg4307Cys
19926015	RYR2	c.12944G>A	p.Gly4315Glu
19926015	RYR2	c.13291G>A	p.Glu4431Lys
19926015	RYR2	c.13489C>T	p.Arg4497Cys
19926015	RYR2	c.13496T>G	p.Phe4499Cys
19926015	RYR2	c.13512G>A	p.Met4504Ile
19926015	RYR2	c.13528G>A	p.Ala4510Thr
19926015	RYR2	c.13533T>G	p.Phe4511Leu
19926015	RYR2	c.13666G>A	p.Ala4556Thr
19926015	RYR2	c.13695C>A	p.Ser4565Arg
19926015	RYR2	c.13819G>C	p.Ala4607Pro
19926015	RYR2	c.13831G>A	p.Glu4611Lys
19926015	RYR2	c.13933T>A	p.Trp4645Arg
19926015	RYR2	c.13948A>G	p.Lys4650Glu
19926015	RYR2	c.13957G>T	p.Val4653Phe
19926015	RYR2	c.13967_13972dup	p.Tyr4657_Gly4658insGluTyr
19926015	RYR2	c.13984G>A	p.Gly4662Ser
19926015	RYR2	c.14011G>C	p.Gly4671Arg
19926015	RYR2	c.14205_14208del	p.Asn4736PhefsTer17
19926015	RYR2	c.14285A>C	p.His4762Pro
19926015	RYR2	c.14311G>A	p.Val4771Ile
19926015	RYR2	c.14369G>A	p.Arg4790Gln
19926015	RYR2	c.14414A>G	p.Lys4805Arg
19926015	RYR2	c.14465G>A	p.Arg4822His
19926015	RYR2	c.14542A>G	p.Ile4848Val
19926015	RYR2	c.14552T>G	p.Phe4851Cys
19926015	RYR2	c.14579C>G	p.Ala4860Gly
19926015	RYR2	c.14601T>G	p.Ile4867Met
19926015	RYR2	c.14639T>C	p.Val4880Ala
19926015	RYR2	c.14683A>G	p.Asn4895Asp
19926015	RYR2	c.14705C>T	p.Pro4902Leu
19926015	RYR2	c.14704C>T	p.Pro4902Ser
19926015	RYR2	c.14803G>A	p.Gly4936Arg
19926015	RYR2	c.14848G>A	p.Glu4950Lys
19926015	RYR2	c.14876G>A	p.Arg4959Gln
19597050	RYR2	c.3407C>T	p.Ala1136Val
19597050	RYR2	c.5654G>A	p.Gly1885Glu
19597050	RYR2	c.8873A>G	p.Gln2958Arg
19597050	RYR2	c.11934G>A	p.Met3978Ile
19597050	DSP	c.7784C>T	p.Thr2595Ile
19597050	PKP2	c.76G>A	p.Asp26Asn
19597050	KCNH2	c.3020G>A	p.Arg1007His
19597050	KCNH2	c.2690A>C	p.Lys897Thr
19597050	KCNE1	c.112A>G	p.Ser38Gly
19597050	SCN5A	c.6016C>G	p.Pro2006Ala
19597050	SCN5A	c.2953dupC	p.Leu985ProfsTer45
19597050	SCN5A	c.2989G>A	p.Ala997Thr
19398665	RYR2	c.725A>T	p.Asp242Val
19398665	RYR2	c.727G>A	p.Glu243Lys
19398665	RYR2	c.1237T>A	p.Ser413Thr
19398665	RYR2	c.1258C>T	p.Arg420Trp
19398665	RYR2	c.6649C>T	p.His2217Tyr
19398665	RYR2	c.6737C>T	p.Ser2246Leu
19398665	RYR2	c.7159G>A	p.Ala2387Thr
19398665	RYR2	c.7181C>G	p.Ala2394Gly
19398665	RYR2	c.7202G>A	p.Arg2401His
19398665	RYR2	c.7205G>A	p.Cys2402Tyr
19398665	RYR2	c.7493C>T	p.Ala2498Val
19398665	RYR2	c.11332C>T	p.Leu3778Phe
19398665	RYR2	c.11395T>C	p.Ser3799Pro
19398665	RYR2	c.11837G>A	p.Gly3946Asp
19398665	RYR2	c.11836G>A	p.Gly3946Ser
19398665	RYR2	c.11929G>T	p.Asp3977Tyr
19398665	RYR2	c.11969T>A	p.Val3990Asp
19398665	RYR2	c.12060C>G	p.Phe4020Leu
19398665	RYR2	c.12226G>A	p.Glu4076Lys
19398665	RYR2	c.14704C>T	p.Pro4902Ser
19398665	RYR2	c.14553C>A	p.Phe4851Leu
19398665	RYR2	c.14311G>A	p.Val4771Ile
19398665	RYR2	c.14285A>C	p.His4762Pro
19398665	RYR2	c.13984G>A	p.Gly4662Ser
19398665	RYR2	c.12532A>T	p.Asn4178Tyr
19398665	RYR2	c.12311A>T	p.Asn4104Ile
19398665	RYR2	c.12272C>T	p.Ala4091Val
19398665	RYR2	c.12271G>A	p.Ala4091Thr
19216760	RYR2	c.3152G>C	p.Arg1051Pro
19216760	RYR2	c.1847C>T	p.Ser616Leu
19216760	RYR2	c.9923A>G	p.Asn3308Ser
18554199	RYR2	c.11837G>C	p.Gly3946Ala
18449933	RYR2	c.567A>T	p.Glu189Asp
18449933	KCNH2	c.2775dupG	p.Pro926AlafsTer14
18449933	KCNQ1	c.973G>A	p.Gly325Arg
18419777	RYR2	c.6982C>T	p.Pro2328Ser
18362417	RYR2	c.230C>T	p.Ala77Val
18362417	RYR2	c.527G>A	p.Arg176Gln
18362417	RYR2	c.1240C>T	p.Arg414Cys
18362417	RYR2	c.1241G>T	p.Arg414Leu
18362417	RYR2	c.1255A>T	p.Ile419Phe
18362417	RYR2	c.1258C>T	p.Arg420Trp
18362417	RYR2	c.1298T>C	p.Leu433Pro
18362417	RYR2	c.1021G>C	p.Gly341Arg
18362417	RYR2	c.1209A>G	p.Ile403Met
18362417	RYR2	c.6737C>T	p.Ser2246Leu
18362417	RYR2	c.6916G>A	p.Val2306Ile
18362417	RYR2	c.6933G>T	p.Glu2311Asp
18362417	RYR2	c.6982C>T	p.Pro2328Ser
18362417	RYR2	c.7157A>T	p.Asn2386Ile
18362417	RYR2	c.7175A>G	p.Tyr2392Cys
18362417	RYR2	c.7202G>A	p.Arg2401His
18362417	RYR2	c.7207G>A	p.Ala2403Thr
18362417	RYR2	c.7422G>C	p.Arg2474Ser
18362417	RYR2	c.7423G>T	p.Val2475Phe
18362417	RYR2	c.7511C>T	p.Thr2504Met
18362417	RYR2	c.7600C>G	p.Leu2534Val
18362417	RYR2	c.6487_6489delAGGinsCAT	p.Arg2163His
18362417	RYR2	c.6487_6489delAGGinsTGT	p.Arg2163Cys
18362417	RYR2	c.6487_6488delAGinsCC	p.Arg2163Pro
18362417	RYR2	c.7048G>A	p.Ala2350Thr
18362417	RYR2	c.7291G>A	p.Asp2431Asn
18362417	RYR2	c.7300_7302delGGCinsAGG	p.Gly2434Arg
18362417	RYR2	c.13909A>G	p.Thr4637Ala
18362417	RYR2	c.13910C>T	p.Thr4637Ile
18362417	RYR2	c.11332C>T	p.Leu3778Phe
18362417	RYR2	c.11836G>A	p.Gly3946Ser
18362417	RYR2	c.12290A>G	p.Asn4097Ser
18362417	RYR2	c.12312C>G	p.Asn4104Lys
18362417	RYR2	c.12436G>A	p.Glu4146Lys
18362417	RYR2	c.12472A>C	p.Thr4158Pro
18362417	RYR2	c.12602A>G	p.Gln4201Arg
18362417	RYR2	c.13489C>T	p.Arg4497Cys
18362417	RYR2	c.13512G>A	p.Met4504Ile
18362417	RYR2	c.13528G>A	p.Ala4510Thr
18362417	RYR2	c.13819G>A	p.Ala4607Thr
18362417	RYR2	c.13957G>T	p.Val4653Phe
18362417	RYR2	c.14011G>C	p.Gly4671Arg
18362417	RYR2	c.14311G>A	p.Val4771Ile
18362417	RYR2	c.14542A>G	p.Ile4848Val
18362417	RYR2	c.14579C>G	p.Ala4860Gly
18362417	RYR2	c.14587_14588delCAinsGC	p.Gln4863Ala
18362417	RYR2	c.14601T>G	p.Ile4867Met
18362417	RYR2	c.14639T>C	p.Val4880Ala
18362417	RYR2	c.14683A>G	p.Asn4895Asp
18362417	RYR2	c.14705C>T	p.Pro4902Leu
18362417	RYR2	c.14848G>A	p.Glu4950Lys
18362417	RYR2	c.14876G>A	p.Arg4959Gln
18006488	RYR2	c.12312C>G	p.Asn4104Lys
18006488	RYR2	c.13489C>T	p.Arg4497Cys
18006488	RYR2	c.14683A>G	p.Asn4895Asp
18006488	RYR2	c.12602A>G	p.Gln4201Arg
18006488	RYR2	c.14601T>G	p.Ile4867Met
18006488	RYR2	c.6737C>T	p.Ser2246Leu
18006488	RYR2	c.7422G>C	p.Arg2474Ser
18006488	RYR2	c.7511C>T	p.Thr2504Met
18006488	RYR2	c.527G>A	p.Arg176Gln
18006488	RYR2	c.1298T>C	p.Leu433Pro
17556193	RYR2	c.6800G>A	p.Arg2267His
17556193	RYR2	c.13695C>A	p.Ser4565Arg
17347175	RYR2	c.6982C>T	p.Pro2328Ser
17347175	RYR2	c.12602A>G	p.Gln4201Arg
17347175	RYR2	c.13957G>T	p.Val4653Phe
17081562	RYR2	c.230C>T	p.Ala77Val
17081562	RYR2	c.490C>T	p.Pro164Ser
17081562	RYR2	c.506G>A	p.Arg169Gln
17081562	RYR2	c.556G>A	p.Val186Met
17081562	RYR2	c.527G>A	p.Arg176Gln
17081562	RYR2	c.1240C>T	p.Arg414Cys
17081562	RYR2	c.1241G>T	p.Arg414Leu
17081562	RYR2	c.1255A>T	p.Ile419Phe
17081562	RYR2	c.1258C>T	p.Arg420Trp
17081562	RYR2	c.1396C>G	p.Pro466Ala
17081562	RYR2	c.1298T>C	p.Leu433Pro
17081562	RYR2	c.6737C>T	p.Ser2246Leu
17081562	RYR2	c.6761C>T	p.Ala2254Val
17081562	RYR2	c.6916G>A	p.Val2306Ile
17081562	RYR2	c.6933G>T	p.Glu2311Asp
17081562	RYR2	c.6982C>T	p.Pro2328Ser
17081562	RYR2	c.6992T>C	p.Phe2331Ser
17081562	RYR2	c.7076G>A	p.Arg2359Gln
17081562	RYR2	c.7157A>T	p.Asn2386Ile
17081562	RYR2	c.7159G>A	p.Ala2387Thr
17081562	RYR2	c.7159G>C	p.Ala2387Pro
17081562	RYR2	c.7175A>G	p.Tyr2392Cys
17081562	RYR2	c.7181C>G	p.Ala2394Gly
17081562	RYR2	c.7202G>T	p.Arg2401Leu
17081562	RYR2	c.7202G>A	p.Arg2401His
17081562	RYR2	c.7207G>A	p.Ala2403Thr
17081562	RYR2	c.7422G>C	p.Arg2474Ser
17081562	RYR2	c.7423G>T	p.Val2475Phe
17081562	RYR2	c.7511C>T	p.Thr2504Met
17081562	RYR2	c.7600C>G	p.Leu2534Val
17081562	RYR2	c.11332C>T	p.Leu3778Phe
17081562	RYR2	c.11399G>T	p.Cys3800Phe
17081562	RYR2	c.11814C>A	p.Ser3938Arg
17081562	RYR2	c.11836G>A	p.Gly3946Ser
17081562	RYR2	c.12322C>A	p.His4108Asn
17081562	RYR2	c.12324C>A	p.His4108Gln
17081562	RYR2	c.12312C>G	p.Asn4104Lys
17081562	RYR2	c.12311A>T	p.Asn4104Ile
17081562	RYR2	c.12290A>G	p.Asn4097Ser
17081562	RYR2	c.12226G>A	p.Glu4076Lys
17081562	RYR2	c.12060C>G	p.Phe4020Leu
17081562	RYR2	c.12371G>C	p.Ser4124Thr
17081562	RYR2	c.12436G>A	p.Glu4146Lys
17081562	RYR2	c.12472A>C	p.Thr4158Pro
17081562	RYR2	c.12602A>G	p.Gln4201Arg
17081562	RYR2	c.12586A>G	p.Thr4196Ala
17081562	RYR2	c.13489C>T	p.Arg4497Cys
17081562	RYR2	c.13496T>G	p.Phe4499Cys
17081562	RYR2	c.13512G>A	p.Met4504Ile
17081562	RYR2	c.13528G>A	p.Ala4510Thr
17081562	RYR2	c.13666G>A	p.Ala4556Thr
17081562	RYR2	c.13819G>C	p.Ala4607Pro
17081562	RYR2	c.13957G>T	p.Val4653Phe
17081562	RYR2	c.14011G>C	p.Gly4671Arg
17081562	RYR2	c.13984G>A	p.Gly4662Ser
17081562	RYR2	c.14285A>C	p.His4762Pro
17081562	RYR2	c.14311G>A	p.Val4771Ile
17081562	RYR2	c.14579C>G	p.Ala4860Gly
17081562	RYR2	c.14601T>G	p.Ile4867Met
17081562	RYR2	c.14639T>C	p.Val4880Ala
17081562	RYR2	c.14683A>G	p.Asn4895Asp
17081562	RYR2	c.14704C>T	p.Pro4902Ser
17081562	RYR2	c.14705C>T	p.Pro4902Leu
17081562	RYR2	c.14848G>A	p.Glu4950Lys
17081562	RYR2	c.14876G>A	p.Arg4959Gln
17052226	RYR2	c.230C>T	p.Ala77Val
17052226	RYR2	c.490C>T	p.Pro164Ser
17052226	RYR2	c.506G>A	p.Arg169Gln
17052226	RYR2	c.527G>A	p.Arg176Gln
17052226	RYR2	c.1240C>T	p.Arg414Cys
17052226	RYR2	c.1241G>T	p.Arg414Leu
17052226	RYR2	c.1255A>T	p.Ile419Phe
17052226	RYR2	c.1258C>T	p.Arg420Trp
17052226	RYR2	c.1298T>C	p.Leu433Pro
17052226	RYR2	c.1396C>G	p.Pro466Ala
17052226	RYR2	c.5170G>A	p.Glu1724Lys
17052226	RYR2	c.6737C>T	p.Ser2246Leu
17052226	RYR2	c.6761C>T	p.Ala2254Val
17052226	RYR2	c.6916G>A	p.Val2306Ile
17052226	RYR2	c.6982C>T	p.Pro2328Ser
17052226	RYR2	c.7157A>T	p.Asn2386Ile
17052226	RYR2	c.7175A>G	p.Tyr2392Cys
[truncated: 170 more rows]
